# Supplementary material for: Computational memory capacity predicts aging and cognitive decline
Source: Nat Commun. 2025 Mar 20;16:2748. doi: 10.1038/s41467-025-57995-0 (PMC11926346; doi:10.1038/s41467-025-57995-0)
Supplement: Supplementary file 4 — Source Data [file 41467_2025_57995_MOESM4_ESM.zip]

Archive with 4 entries (4 files):
- SourceData/Fig2A.zip
- SourceData/Fig2B.nii.gz
- SourceData/Fig2B_template.nii.gz
- SourceData/SourceData.xlsx
