# Supplementary material for: Computational memory capacity predicts aging and cognitive decline
Source: Nat Commun. 2025 Mar 20;16:2748. doi: 10.1038/s41467-025-57995-0 (PMC11926346; doi:10.1038/s41467-025-57995-0)
Supplement: Supplementary file 4 — Source Data [file 41467_2025_57995_MOESM4_ESM.zip › SourceData/SourceData.xlsx]

## Sheet: Fig.1E
Density (%)	Difference	95% Confidence Interval
2	0.013	-0.017	0.017
3	0.005	-0.014	0.014
4	-0.022	-0.013	0.012
5	-0.021	-0.014	0.014
6	-0.043	-0.013	0.013
7	-0.022	-0.009	0.009
8	-0.031	-0.012	0.011
9	-0.005	-0.01	0.01
10	0.032	-0.011	0.011
11	-0.012	-0.012	0.011
12	-0.019	-0.013	0.013
13	-0.027	-0.01	0.01
14	-0.044	-0.01	0.009
15	-0.061	-0.017	0.017
16	-0.045	-0.012	0.012
17	-0.047	-0.012	0.012
18	-0.051	-0.011	0.011
19	-0.046	-0.011	0.011
20	-0.042	-0.014	0.014
21	-0.059	-0.013	0.014
22	-0.047	-0.013	0.013
23	-0.056	-0.013	0.013
24	-0.045	-0.015	0.015
25	-0.054	-0.015	0.015
26	-0.064	-0.016	0.016
27	-0.055	-0.016	0.016
28	-0.073	-0.017	0.017
29	-0.079	-0.018	0.018
30	-0.065	-0.016	0.016

## Sheet: Fig.1F
Top panel								Bottom panel
Scatter plot			Best line fit					Memory capacity (low density)
Age (years)	Memory capacity (low density)		X-values	Y-values	95% Confidence Interval			Young individuals	Old individuals
Females			17.2	77.7079	77.63	77.7859		Females	Females
24	77.152		17.2717	77.7078	77.63	77.7856		77.152	77.344
22	76.956		17.3433	77.7077	77.6299	77.7854		76.956	77.129
28	77.728		17.415	77.7075	77.6299	77.7852		77.728	77.542
28	77.455		17.4867	77.7074	77.6299	77.7849		77.455	77.419
22	77.513		17.5584	77.7073	77.6299	77.7847		77.513	77.32
25	76.873		17.63	77.7072	77.6298	77.7845		76.873	77.188
18	77.273		17.7017	77.707	77.6298	77.7843		77.273	77.406
25	78.403		17.7734	77.7069	77.6298	77.784		78.403	77.289
28	77.305		17.845	77.7068	77.6297	77.7838		77.305	77.256
25	77.183		17.9167	77.7066	77.6297	77.7836		77.183	78.087
19	77.666		17.9884	77.7065	77.6297	77.7834		77.666	77.782
24	78.129		18.0601	77.7064	77.6297	77.7831		78.129	77.832
27	77.195		18.1317	77.7063	77.6296	77.7829		77.195	76.814
24	77.521		18.2034	77.7061	77.6296	77.7827		77.521	77.593
23	77.412		18.2751	77.706	77.6296	77.7825		77.412	77.677
27	77.821		18.3467	77.7059	77.6295	77.7822		77.821	77.81
21	77.449		18.4184	77.7058	77.6295	77.782		77.449	77.332
18	77.82		18.4901	77.7056	77.6295	77.7818		77.82	76.812
25	77.999		18.5618	77.7055	77.6295	77.7815		77.999	77.918
28	77.89		18.6334	77.7054	77.6294	77.7813		77.89	77.305
26	77.675		18.7051	77.7052	77.6294	77.7811		77.675	77.536
23	77.445		18.7768	77.7051	77.6294	77.7809		77.445	77.066
20	77.237		18.8484	77.705	77.6293	77.7806		77.237	77.197
28	77.661		18.9201	77.7049	77.6293	77.7804		77.661	77.037
28	78.136		18.9918	77.7047	77.6293	77.7802		78.136	77.639
24	77.388		19.0635	77.7046	77.6293	77.78		77.388	77.561
26	77.019		19.1351	77.7045	77.6292	77.7797		77.019	77.27
25	77.272		19.2068	77.7044	77.6292	77.7795		77.272	77.183
26	77.912		19.2785	77.7042	77.6292	77.7793		77.912	77.528
26	77.702		19.3502	77.7041	77.6291	77.7791		77.702	77.151
26	77.112		19.4218	77.704	77.6291	77.7788		77.112	77.362
25	77.34		19.4935	77.7038	77.6291	77.7786		77.34	77.126
24	76.872		19.5652	77.7037	77.629	77.7784		76.872	77.061
35	77.806		19.6368	77.7036	77.629	77.7782		77.806	77.715
36	77.687		19.7085	77.7035	77.629	77.7779		77.687	77.868
35	77.812		19.7802	77.7033	77.629	77.7777		77.812	77.071
30	77.842		19.8519	77.7032	77.6289	77.7775		77.842	77.251
31	77.988		19.9235	77.7031	77.6289	77.7773		77.988	76.971
31	77.684		19.9952	77.7029	77.6289	77.777		77.684	77.896
32	77.44		20.0669	77.7028	77.6288	77.7768		77.44	77.275
34	77.783		20.1385	77.7027	77.6288	77.7766		77.783	77.134
29	77.618		20.2102	77.7026	77.6288	77.7764		77.618	77.388
29	78.165		20.2819	77.7024	77.6287	77.7761		78.165	76.937
32	78.443		20.3536	77.7023	77.6287	77.7759		78.443	77.564
29	77.029		20.4252	77.7022	77.6287	77.7757		77.029	77.381
37	77.631		20.4969	77.7021	77.6287	77.7755		77.631	77.515
34	76.914		20.5686	77.7019	77.6286	77.7752		76.914	77.239
36	77.83		20.6402	77.7018	77.6286	77.775		77.83	77.439
34	77.904		20.7119	77.7017	77.6286	77.7748		77.904	77.427
33	78.234		20.7836	77.7015	77.6285	77.7746		78.234	76.703
29	77.69		20.8553	77.7014	77.6285	77.7743		77.69	77.172
33	77.264		20.9269	77.7013	77.6285	77.7741		77.264	78.118
35	76.732		20.9986	77.7012	77.6284	77.7739		76.732	77.802
29	77.496		21.0703	77.701	77.6284	77.7737		77.496	77.658
28	78.176		21.1419	77.7009	77.6284	77.7734		78.176	77.214
32	77.735		21.2136	77.7008	77.6283	77.7732		77.735	77.981
36	78.037		21.2853	77.7007	77.6283	77.773		78.037	77.022
33	78.01		21.357	77.7005	77.6283	77.7728		78.01	77.407
35	77.368		21.4286	77.7004	77.6283	77.7725		77.368	76.981
33	77.945		21.5003	77.7003	77.6282	77.7723		77.945	76.839
34	76.982		21.572	77.7001	77.6282	77.7721		76.982	77.066
37	78.1		21.6436	77.7	77.6282	77.7719		78.1	77.852
28	77.501		21.7153	77.6999	77.6281	77.7716		77.501	77.528
29	77.734		21.787	77.6998	77.6281	77.7714		77.734	77.501
37	77.59		21.8587	77.6996	77.6281	77.7712		77.59	77.466
32	78.556		21.9303	77.6995	77.628	77.771		78.556	77.429
37	77.564		22.002	77.6994	77.628	77.7708		77.564	77.628
36	77.482		22.0737	77.6992	77.628	77.7705		77.482	77.711
34	77.744		22.1453	77.6991	77.6279	77.7703		77.744	77.733
32	77.486		22.217	77.699	77.6279	77.7701		77.486	78.107
31	77.323		22.2887	77.6989	77.6279	77.7699		77.323	76.774
30	77.787		22.3604	77.6987	77.6278	77.7696		77.787	77.341
35	77.157		22.432	77.6986	77.6278	77.7694		77.157	76.307
32	77.526		22.5037	77.6985	77.6278	77.7692		77.526	77.056
32	77.494		22.5754	77.6984	77.6277	77.769		77.494	76.293
32	77.863		22.647	77.6982	77.6277	77.7688		77.863	77.308
32	77.809		22.7187	77.6981	77.6277	77.7685		77.809	77.073
35	77.034		22.7904	77.698	77.6276	77.7683		77.034	77.41
31	77.554		22.8621	77.6978	77.6276	77.7681		77.554	77.375
32	77.386		22.9337	77.6977	77.6276	77.7679		77.386	77.915
42	77.61		23.0054	77.6976	77.6275	77.7676		77.61	78.053
42	77.52		23.0771	77.6975	77.6275	77.7674		77.52	77.008
47	77.619		23.1487	77.6973	77.6275	77.7672		77.619	77.89
42	77.681		23.2204	77.6972	77.6274	77.767		77.681	77.151
39	77.699		23.2921	77.6971	77.6274	77.7668		77.699	77.592
46	77.625		23.3638	77.697	77.6274	77.7665		77.625	77.105
47	76.928		23.4354	77.6968	77.6273	77.7663		76.928	78.072
43	77.726		23.5071	77.6967	77.6273	77.7661		77.726	77.558
41	77.485		23.5788	77.6966	77.6273	77.7659		77.485	77.286
39	77.627		23.6505	77.6964	77.6272	77.7657		77.627	78.801
41	78.014		23.7221	77.6963	77.6272	77.7654		78.014	77.717
46	77.403		23.7938	77.6962	77.6272	77.7652		77.403	77.564
45	77.759		23.8655	77.6961	77.6271	77.765		77.759	77.3
48	77.326		23.9371	77.6959	77.6271	77.7648		77.326	76.508
47	77.507		24.0088	77.6958	77.6271	77.7645		77.507	77.641
48	77.197		24.0805	77.6957	77.627	77.7643		77.197	77.414
47	77.347		24.1522	77.6955	77.627	77.7641		77.347	77.037
42	77.219		24.2238	77.6954	77.627	77.7639		77.219	76.869
40	77.031		24.2955	77.6953	77.6269	77.7637		77.031	77.843
44	77.268		24.3672	77.6952	77.6269	77.7634		77.268	77.877
40	76.967		24.4388	77.695	77.6269	77.7632		76.967	77.756
48	77.202		24.5105	77.6949	77.6268	77.763		77.202	78.062
44	77.526		24.5822	77.6948	77.6268	77.7628		77.526	77.3
39	77.978		24.6539	77.6947	77.6267	77.7626		77.978	76.96
45	78.241		24.7255	77.6945	77.6267	77.7623		78.241	78.138
46	77.509		24.7972	77.6944	77.6267	77.7621		77.509	76.414
43	77.991		24.8689	77.6943	77.6266	77.7619		77.991	76.621
40	77.812		24.9405	77.6941	77.6266	77.7617		77.812	77.667
41	77.762		25.0122	77.694	77.6266	77.7615		77.762	78.256
44	77.606		25.0839	77.6939	77.6265	77.7612		77.606	77.468
43	77.338		25.1556	77.6938	77.6265	77.761		77.338	77.916
47	77.674		25.2272	77.6936	77.6265	77.7608		77.674	77.496
47	76.644		25.2989	77.6935	77.6264	77.7606		76.644	77.015
47	76.769		25.3706	77.6934	77.6264	77.7604		76.769	77.446
47	77.643		25.4422	77.6933	77.6263	77.7602		77.643	77.306
40	77.767		25.5139	77.6931	77.6263	77.7599		77.767	76.582
41	77.844		25.5856	77.693	77.6263	77.7597		77.844	77.087
43	77.668		25.6573	77.6929	77.6262	77.7595		77.668	77.217
40	77.48		25.7289	77.6927	77.6262	77.7593		77.48	77.084
41	77.679		25.8006	77.6926	77.6262	77.7591		77.679	77.451
39	77.525		25.8723	77.6925	77.6261	77.7588		77.525	77.773
46	77.397		25.9439	77.6924	77.6261	77.7586		77.397	77.454
44	77.654		26.0156	77.6922	77.6261	77.7584		77.654	76.33
42	76.891		26.0873	77.6921	77.626	77.7582		76.891	77.92
48	77.565		26.159	77.692	77.626	77.758		77.565	76.726
39	76.973		26.2306	77.6918	77.6259	77.7578		76.973	77.336
39	77.612		26.3023	77.6917	77.6259	77.7575		77.612	77.958
44	76.424		26.374	77.6916	77.6259	77.7573		77.202	77.696
44	77.202		26.4456	77.6915	77.6258	77.7571		78.065	77.107
44	78.065		26.5173	77.6913	77.6258	77.7569		78.067	77.127
49	78.067		26.589	77.6912	77.6258	77.7567		77.128	77.02
42	77.128		26.6607	77.6911	77.6257	77.7565		77.473	76.488
51	77.473		26.7323	77.691	77.6257	77.7562		77.798	78.32
57	77.344		26.804	77.6908	77.6256	77.756		77.319	77.653
54	77.129		26.8757	77.6907	77.6256	77.7558		77.604	77.257
49	77.798		26.9473	77.6906	77.6256	77.7556		77.244	77.596
52	77.319		27.019	77.6904	77.6255	77.7554		76.97	77.01
49	77.604		27.0907	77.6903	77.6255	77.7552		76.912	77.609
53	77.244		27.1624	77.6902	77.6254	77.7549		77.245	76.556
52	76.97		27.234	77.6901	77.6254	77.7547		77.94	78.258
55	77.542		27.3057	77.6899	77.6254	77.7545		77.847	78.01
56	77.419		27.3774	77.6898	77.6253	77.7543		77.084	76.956
53	76.912		27.449	77.6897	77.6253	77.7541		77.566	77.952
50	77.245		27.5207	77.6896	77.6252	77.7539		77.69	77.786
58	77.32		27.5924	77.6894	77.6252	77.7536		76.954	77.844
58	77.188		27.6641	77.6893	77.6252	77.7534		77.692	77.803
58	77.406		27.7357	77.6892	77.6251	77.7532		77.84	77.881
51	77.94		27.8074	77.689	77.6251	77.753		77.449	77.509
54	77.289		27.8791	77.6889	77.625	77.7528		77.949	77.723
54	77.256		27.9508	77.6888	77.625	77.7526		77.517	77.452
49	77.847		28.0224	77.6887	77.625	77.7524		77.777	77.484
52	77.084		28.0941	77.6885	77.6249	77.7521		77.001	77.586
48	77.566		28.1658	77.6884	77.6249	77.7519		77.685	77.6
53	77.69		28.2374	77.6883	77.6248	77.7517		77.277	77.387
56	78.087		28.3091	77.6881	77.6248	77.7515		77.417	77.982
52	76.954		28.3808	77.688	77.6248	77.7513		77.087	77.98
51	77.692		28.4525	77.6879	77.6247	77.7511		77.567	76.644
49	77.84		28.5241	77.6878	77.6247	77.7508		77.903
56	77.782		28.5958	77.6876	77.6246	77.7506		77.079
52	77.449		28.6675	77.6875	77.6246	77.7504		77.771
55	77.832		28.7391	77.6874	77.6246	77.7502		Males	Males
53	77.949		28.8108	77.6873	77.6245	77.75		76.769	77.426
51	77.517		28.8825	77.6871	77.6245	77.7498		77.223	77.151
50	77.777		28.9542	77.687	77.6244	77.7496		78.055	77.726
54	76.814		29.0258	77.6869	77.6244	77.7494		77.799	77.6
52	77.001		29.0975	77.6867	77.6243	77.7491		77.538	78.159
57	77.593		29.1692	77.6866	77.6243	77.7489		77.929	77.446
48	77.685		29.2408	77.6865	77.6243	77.7487		77.77	76.892
51	77.277		29.3125	77.6864	77.6242	77.7485		77.781	78.363
55	77.677		29.3842	77.6862	77.6242	77.7483		77.406	77.353
55	77.81		29.4559	77.6861	77.6241	77.7481		77.98	76.994
51	77.417		29.5275	77.686	77.6241	77.7479		77.301	77.506
50	77.087		29.5992	77.6859	77.624	77.7477		77.821	78.284
49	77.567		29.6709	77.6857	77.624	77.7474		77.337	77.657
50	77.903		29.7425	77.6856	77.624	77.7472		77.194	78.03
56	77.332		29.8142	77.6855	77.6239	77.747		78	77.3
49	77.079		29.8859	77.6853	77.6239	77.7468		77.347	77.44
50	77.771		29.9576	77.6852	77.6238	77.7466		77.753	77.744
58	76.812		30.0292	77.6851	77.6238	77.7464		77.727	76.868
60	77.918		30.1009	77.685	77.6237	77.7462		77.442	77.085
59	77.305		30.1726	77.6848	77.6237	77.746		77.446	76.972
62	77.536		30.2442	77.6847	77.6237	77.7457		77.888	77.747
64	77.066		30.3159	77.6846	77.6236	77.7455		77.157	77.58
66	77.197		30.3876	77.6844	77.6236	77.7453		78.354	77.198
60	77.037		30.4593	77.6843	77.6235	77.7451		77.954	77.686
60	77.639		30.5309	77.6842	77.6235	77.7449		77.909	77.87
66	77.561		30.6026	77.6841	77.6234	77.7447		78.351	78.303
64	77.27		30.6743	77.6839	77.6234	77.7445		78.246	77.926
64	77.183		30.7459	77.6838	77.6233	77.7443		77.553	77.284
63	77.528		30.8176	77.6837	77.6233	77.7441		78.065	77.754
62	77.151		30.8893	77.6836	77.6233	77.7439		78.129	77.786
65	77.362		30.961	77.6834	77.6232	77.7436		77.482	77.979
64	77.126		31.0326	77.6833	77.6232	77.7434		77.453	77.774
61	77.061		31.1043	77.6832	77.6231	77.7432		78.057	77.022
65	77.715		31.176	77.683	77.6231	77.743		77.88	77.248
60	77.868		31.2476	77.6829	77.623	77.7428		77.765	77.323
63	77.071		31.3193	77.6828	77.623	77.7426		77.503	77.975
61	77.251		31.391	77.6827	77.6229	77.7424		77.772	77.892
64	76.971		31.4627	77.6825	77.6229	77.7422		77.977	77.544
60	77.896		31.5343	77.6824	77.6228	77.742		77.564	77.72
61	77.275		31.606	77.6823	77.6228	77.7418		77.341	77.787
62	77.134		31.6777	77.6822	77.6227	77.7416		78.227	77.618
67	77.388		31.7493	77.682	77.6227	77.7413		77.673	78.211
65	76.937		31.821	77.6819	77.6227	77.7411		77.929	77.1
61	77.564		31.8927	77.6818	77.6226	77.7409		77.043	78.367
59	77.381		31.9644	77.6816	77.6226	77.7407		77.719	77.796
67	77.515		32.036	77.6815	77.6225	77.7405		77.395	78.154
66	77.239		32.1077	77.6814	77.6225	77.7403		77.643	77.005
63	77.439		32.1794	77.6813	77.6224	77.7401		77.384	77.259
63	77.427		32.2511	77.6811	77.6224	77.7399		77.572	77.068
65	76.703		32.3227	77.681	77.6223	77.7397		78.163	76.84
66	77.172		32.3944	77.6809	77.6223	77.7395		77.965	78.255
68	78.118		32.4661	77.6807	77.6222	77.7393		77.358	77.762
59	77.802		32.5377	77.6806	77.6222	77.7391		77.799	77.203
63	77.658		32.6094	77.6805	77.6221	77.7389		77.987	76.511
65	77.214		32.6811	77.6804	77.6221	77.7387		77.606	77.136
64	77.981		32.7528	77.6802	77.622	77.7384		77.969	78.106
61	77.022		32.8244	77.6801	77.622	77.7382		77.651	77.958
59	77.407		32.8961	77.68	77.6219	77.738		77.512	77.322
59	76.981		32.9678	77.6799	77.6219	77.7378		77.819	77.429
68	76.839		33.0394	77.6797	77.6218	77.7376		77.323	77.332
64	77.066		33.1111	77.6796	77.6218	77.7374		77.697	77.356
60	77.852		33.1828	77.6795	77.6217	77.7372		77.826	76.665
63	77.528		33.2545	77.6793	77.6217	77.737		78.088	77
61	77.501		33.3261	77.6792	77.6216	77.7368		78.014	78.568
63	77.466		33.3978	77.6791	77.6216	77.7366		77.772	77.733
68	77.429		33.4695	77.679	77.6215	77.7364		77.873	77.788
71	77.628		33.5411	77.6788	77.6215	77.7362		77.641	78.199
76	77.711		33.6128	77.6787	77.6214	77.736		77.875	78.009
69	77.733		33.6845	77.6786	77.6214	77.7358		77.429	77.707
69	78.107		33.7562	77.6784	77.6213	77.7356		77.41	77.808
76	76.774		33.8278	77.6783	77.6213	77.7354		77.958	76.887
77	77.341		33.8995	77.6782	77.6212	77.7352		77.28	77.803
72	77.056		33.9712	77.6781	77.6212	77.735		77.32	76.837
72	77.308		34.0428	77.6779	77.6211	77.7348		77.657	77.705
76	77.073		34.1145	77.6778	77.6211	77.7346		77.44	77.164
73	77.41		34.1862	77.6777	77.621	77.7344		77.961	77.007
77	77.375		34.2579	77.6776	77.621	77.7341		77.44	77.351
71	77.915		34.3295	77.6774	77.6209	77.7339		76.768	77.819
72	78.053		34.4012	77.6773	77.6209	77.7337		77.668	77.986
69	77.008		34.4729	77.6772	77.6208	77.7335		77.446	76.714
74	77.89		34.5445	77.677	77.6208	77.7333		77.499	77.751
70	77.151		34.6162	77.6769	77.6207	77.7331		77.58	76.738
77	77.592		34.6879	77.6768	77.6206	77.7329		77.899	78.076
70	77.105		34.7596	77.6767	77.6206	77.7327		77.588	77.651
74	78.072		34.8312	77.6765	77.6205	77.7325		77.166	77.952
70	77.558		34.9029	77.6764	77.6205	77.7323		77.898	77.804
73	77.286		34.9746	77.6763	77.6204	77.7321		77.068	77.938
70	78.801		35.0462	77.6762	77.6204	77.7319		76.937	77.453
71	77.717		35.1179	77.676	77.6203	77.7317		77.297	77.369
71	77.564		35.1896	77.6759	77.6203	77.7315		77.949	77.646
71	77.3		35.2613	77.6758	77.6202	77.7313		77.705	76.665
72	76.508		35.3329	77.6756	77.6202	77.7311		77.523	77.629
68	77.641		35.4046	77.6755	77.6201	77.7309		77.662	77.331
69	77.414		35.4763	77.6754	77.6201	77.7307		77.626	78.318
76	77.037		35.5479	77.6753	77.62	77.7305		77.242	77.351
75	76.869		35.6196	77.6751	77.6199	77.7303		77.524	77.726
74	77.843		35.6913	77.675	77.6199	77.7301		77.526	77.469
78	77.877		35.763	77.6749	77.6198	77.7299		77.44	78.183
76	77.756		35.8346	77.6747	77.6198	77.7297		77.2	77.755
77	78.062		35.9063	77.6746	77.6197	77.7295		77.951	77.654
74	77.3		35.978	77.6745	77.6197	77.7293		77.943	77.418
70	76.96		36.0496	77.6744	77.6196	77.7291		77.952	77.195
75	78.138		36.1213	77.6742	77.6195	77.7289		77.903	76.915
73	76.414		36.193	77.6741	77.6195	77.7287		78.225	77.692
73	76.621		36.2647	77.674	77.6194	77.7285		77.75	77.945
74	77.667		36.3363	77.6739	77.6194	77.7283		77.664	77.844
78	78.256		36.408	77.6737	77.6193	77.7281		77.152	78.495
74	77.468		36.4797	77.6736	77.6193	77.7279		78.025	77.278
71	77.916		36.5514	77.6735	77.6192	77.7277		77.126	77.637
77	77.496		36.623	77.6733	77.6191	77.7275		77.949	77.568
78	77.015		36.6947	77.6732	77.6191	77.7273		77.964	77.832
72	77.446		36.7664	77.6731	77.619	77.7272		77.573	78.375
78	77.306		36.838	77.673	77.619	77.727		77.596	77.596
83	76.582		36.9097	77.6728	77.6189	77.7268		77.564	77.991
85	77.087		36.9814	77.6727	77.6189	77.7266		78.279	77.698
78	77.217		37.0531	77.6726	77.6188	77.7264		77.441	78.455
83	77.084		37.1247	77.6725	77.6187	77.7262		77.564	78.02
82	77.451		37.1964	77.6723	77.6187	77.726		77.394	77.841
82	77.773		37.2681	77.6722	77.6186	77.7258		77.261	77.609
79	77.454		37.3397	77.6721	77.6186	77.7256		77.787	77.923
85	77.92		37.4114	77.6719	77.6185	77.7254		77.607	77.956
82	76.726		37.4831	77.6718	77.6184	77.7252		77.236	77.626
88	77.336		37.5548	77.6717	77.6184	77.725		77.332	77.363
85	77.958		37.6264	77.6716	77.6183	77.7248		77.509	76.657
82	77.696		37.6981	77.6714	77.6183	77.7246		77.686	77.271
80	77.107		37.7698	77.6713	77.6182	77.7244		78.081	77.989
80	77.127		37.8414	77.6712	77.6181	77.7242		78.295	77.687
83	77.02		37.9131	77.671	77.6181	77.724		77.739	78.014
86	76.488		37.9848	77.6709	77.618	77.7238		78.17	77.68
80	78.32		38.0565	77.6708	77.6179	77.7236		77.612	77.303
84	77.653		38.1281	77.6707	77.6179	77.7234		77.777	77.458
81	77.257		38.1998	77.6705	77.6178	77.7233		77.391	78.148
79	77.596		38.2715	77.6704	77.6178	77.7231		78.257	77.582
79	77.01		38.3431	77.6703	77.6177	77.7229		78.141	76.375
79	77.609		38.4148	77.6702	77.6176	77.7227		77.882	78.029
87	76.556		38.4865	77.67	77.6176	77.7225		77.255	77.553
80	78.258		38.5582	77.6699	77.6175	77.7223		78.001	77.677
79	78.01		38.6298	77.6698	77.6174	77.7221		77.59	77.864
79	76.956		38.7015	77.6696	77.6174	77.7219		77.132	77.464
87	77.952		38.7732	77.6695	77.6173	77.7217		77.703	77.819
79	77.786		38.8448	77.6694	77.6173	77.7215		77.984	78.127
81	77.844		38.9165	77.6693	77.6172	77.7213			77.868
80	77.803		38.9882	77.6691	77.6171	77.7211			77.065
82	77.881		39.0599	77.669	77.6171	77.721			77.901
80	77.509		39.1315	77.6689	77.617	77.7208			78.013
78	77.723		39.2032	77.6688	77.6169	77.7206			77.463
80	77.452		39.2749	77.6686	77.6169	77.7204			77.678
86	77.484		39.3465	77.6685	77.6168	77.7202			77.433
79	77.586		39.4182	77.6684	77.6167	77.72			78.265
79	77.6		39.4899	77.6682	77.6167	77.7198			77.364
79	77.387		39.5616	77.6681	77.6166	77.7196			77.544
84	77.982		39.6332	77.668	77.6165	77.7194			77.765
80	77.98		39.7049	77.6679	77.6165	77.7192			78.154
86	76.644		39.7766	77.6677	77.6164	77.7191			78.018
Males			39.8482	77.6676	77.6163	77.7189			78.032
18	76.769		39.9199	77.6675	77.6163	77.7187			76.777
23	77.223		39.9916	77.6673	77.6162	77.7185			77.04
23	78.055		40.0633	77.6672	77.6161	77.7183			77.86
25	77.799		40.1349	77.6671	77.6161	77.7181			78.098
20	77.538		40.2066	77.667	77.616	77.7179			77.382
29	77.929		40.2783	77.6668	77.6159	77.7177			77.124
28	77.77		40.3499	77.6667	77.6159	77.7176			77.734
19	77.781		40.4216	77.6666	77.6158	77.7174			77.625
25	77.406		40.4933	77.6665	77.6157	77.7172			78.406
28	77.98		40.565	77.6663	77.6157	77.717			77.422
26	77.301		40.6366	77.6662	77.6156	77.7168			77.912
28	77.821		40.7083	77.6661	77.6155	77.7166			78.088
22	77.337		40.78	77.6659	77.6154	77.7164
27	77.194		40.8517	77.6658	77.6154	77.7163
28	78		40.9233	77.6657	77.6153	77.7161
18	77.347		40.995	77.6656	77.6152	77.7159
19	77.753		41.0667	77.6654	77.6152	77.7157
27	78.581		41.1383	77.6653	77.6151	77.7155
24	77.727		41.21	77.6652	77.615	77.7153
23	77.442		41.2817	77.6651	77.615	77.7152
18	77.446		41.3534	77.6649	77.6149	77.715
26	77.888		41.425	77.6648	77.6148	77.7148
27	77.157		41.4967	77.6647	77.6147	77.7146
27	78.354		41.5684	77.6645	77.6147	77.7144
27	77.954		41.64	77.6644	77.6146	77.7142
31	77.909		41.7117	77.6643	77.6145	77.7141
29	78.351		41.7834	77.6642	77.6144	77.7139
34	78.246		41.8551	77.664	77.6144	77.7137
37	77.553		41.9267	77.6639	77.6143	77.7135
34	78.065		41.9984	77.6638	77.6142	77.7133
37	78.129		42.0701	77.6636	77.6141	77.7131
34	77.482		42.1417	77.6635	77.6141	77.713
31	77.453		42.2134	77.6634	77.614	77.7128
30	78.057		42.2851	77.6633	77.6139	77.7126
33	77.88		42.3568	77.6631	77.6138	77.7124
35	77.765		42.4284	77.663	77.6138	77.7122
34	77.503		42.5001	77.6629	77.6137	77.7121
37	77.772		42.5718	77.6628	77.6136	77.7119
31	77.977		42.6434	77.6626	77.6135	77.7117
30	77.564		42.7151	77.6625	77.6135	77.7115
32	77.341		42.7868	77.6624	77.6134	77.7113
37	78.227		42.8585	77.6622	77.6133	77.7112
35	77.673		42.9301	77.6621	77.6132	77.711
37	77.929		43.0018	77.662	77.6132	77.7108
37	77.043		43.0735	77.6619	77.6131	77.7106
37	77.719		43.1451	77.6617	77.613	77.7105
38	77.395		43.2168	77.6616	77.6129	77.7103
29	77.643		43.2885	77.6615	77.6129	77.7101
36	77.384		43.3602	77.6614	77.6128	77.7099
31	77.572		43.4318	77.6612	77.6127	77.7098
35	78.163		43.5035	77.6611	77.6126	77.7096
36	77.965		43.5752	77.661	77.6125	77.7094
34	77.358		43.6468	77.6608	77.6125	77.7092
29	77.799		43.7185	77.6607	77.6124	77.7091
35	77.987		43.7902	77.6606	77.6123	77.7089
33	77.606		43.8619	77.6605	77.6122	77.7087
36	77.969		43.9335	77.6603	77.6121	77.7085
32	77.651		44.0052	77.6602	77.6121	77.7084
33	77.512		44.0769	77.6601	77.612	77.7082
37	77.819		44.1485	77.6599	77.6119	77.708
37	77.323		44.2202	77.6598	77.6118	77.7078
34	77.697		44.2919	77.6597	77.6117	77.7077
37	77.826		44.3636	77.6596	77.6116	77.7075
34	78.088		44.4352	77.6594	77.6116	77.7073
37	78.014		44.5069	77.6593	77.6115	77.7071
38	77.772		44.5786	77.6592	77.6114	77.707
35	77.873		44.6503	77.6591	77.6113	77.7068
37	77.641		44.7219	77.6589	77.6112	77.7066
38	77.875		44.7936	77.6588	77.6111	77.7065
29	77.429		44.8653	77.6587	77.6111	77.7063
30	77.41		44.9369	77.6585	77.611	77.7061
38	77.958		45.0086	77.6584	77.6109	77.7059
36	77.28		45.0803	77.6583	77.6108	77.7058
36	77.32		45.152	77.6582	77.6107	77.7056
45	77.657		45.2236	77.658	77.6106	77.7054
40	77.44		45.2953	77.6579	77.6105	77.7053
48	77.961		45.367	77.6578	77.6105	77.7051
41	77.44		45.4386	77.6577	77.6104	77.7049
47	76.768		45.5103	77.6575	77.6103	77.7048
44	77.668		45.582	77.6574	77.6102	77.7046
46	77.446		45.6537	77.6573	77.6101	77.7044
48	77.499		45.7253	77.6571	77.61	77.7043
41	77.58		45.797	77.657	77.6099	77.7041
43	77.899		45.8687	77.6569	77.6099	77.7039
40	77.588		45.9403	77.6568	77.6098	77.7038
46	77.166		46.012	77.6566	77.6097	77.7036
47	77.898		46.0837	77.6565	77.6096	77.7034
46	77.068		46.1554	77.6564	77.6095	77.7033
40	76.937		46.227	77.6562	77.6094	77.7031
48	77.297		46.2987	77.6561	77.6093	77.7029
41	77.949		46.3704	77.656	77.6092	77.7028
47	77.705		46.442	77.6559	77.6091	77.7026
39	77.523		46.5137	77.6557	77.609	77.7024
47	77.662		46.5854	77.6556	77.609	77.7023
38	77.626		46.6571	77.6555	77.6089	77.7021
40	77.242		46.7287	77.6554	77.6088	77.7019
47	77.524		46.8004	77.6552	77.6087	77.7018
48	77.526		46.8721	77.6551	77.6086	77.7016
39	77.44		46.9437	77.655	77.6085	77.7014
48	77.2		47.0154	77.6548	77.6084	77.7013
42	77.951		47.0871	77.6547	77.6083	77.7011
42	77.943		47.1588	77.6546	77.6082	77.701
40	77.952		47.2304	77.6545	77.6081	77.7008
46	77.903		47.3021	77.6543	77.608	77.7006
40	78.225		47.3738	77.6542	77.6079	77.7005
45	77.75		47.4454	77.6541	77.6078	77.7003
39	77.664		47.5171	77.654	77.6077	77.7002
45	77.152		47.5888	77.6538	77.6077	77.7
42	78.025		47.6605	77.6537	77.6076	77.6998
41	77.126		47.7321	77.6536	77.6075	77.6997
47	77.949		47.8038	77.6534	77.6074	77.6995
42	77.964		47.8755	77.6533	77.6073	77.6994
40	77.573		47.9471	77.6532	77.6072	77.6992
40	77.596		48.0188	77.6531	77.6071	77.699
44	77.564		48.0905	77.6529	77.607	77.6989
48	78.279		48.1622	77.6528	77.6069	77.6987
40	77.441		48.2338	77.6527	77.6068	77.6986
46	77.564		48.3055	77.6525	77.6067	77.6984
45	77.394		48.3772	77.6524	77.6066	77.6983
45	77.261		48.4488	77.6523	77.6065	77.6981
42	77.787		48.5205	77.6522	77.6064	77.6979
44	77.607		48.5922	77.652	77.6063	77.6978
43	77.236		48.6639	77.6519	77.6062	77.6976
47	77.332		48.7355	77.6518	77.6061	77.6975
55	77.426		48.8072	77.6517	77.606	77.6973
55	77.151		48.8789	77.6515	77.6059	77.6972
57	77.726		48.9506	77.6514	77.6058	77.697
56	77.6		49.0222	77.6513	77.6057	77.6969
55	78.159		49.0939	77.6511	77.6056	77.6967
57	77.446		49.1656	77.651	77.6055	77.6965
58	76.892		49.2372	77.6509	77.6054	77.6964
55	78.363		49.3089	77.6508	77.6053	77.6962
57	77.353		49.3806	77.6506	77.6052	77.6961
55	76.994		49.4523	77.6505	77.6051	77.6959
56	77.506		49.5239	77.6504	77.605	77.6958
54	78.284		49.5956	77.6502	77.6049	77.6956
48	77.509		49.6673	77.6501	77.6048	77.6955
57	77.657		49.7389	77.65	77.6047	77.6953
56	78.03		49.8106	77.6499	77.6046	77.6952
52	77.686		49.8823	77.6497	77.6044	77.695
51	78.081		49.954	77.6496	77.6043	77.6949
57	77.3		50.0256	77.6495	77.6042	77.6947
52	78.295		50.0973	77.6494	77.6041	77.6946
52	77.739		50.169	77.6492	77.604	77.6944
56	77.44		50.2406	77.6491	77.6039	77.6943
56	77.744		50.3123	77.649	77.6038	77.6941
56	76.868		50.384	77.6488	77.6037	77.694
52	78.17		50.4557	77.6487	77.6036	77.6938
58	77.085		50.5273	77.6486	77.6035	77.6937
58	76.972		50.599	77.6485	77.6034	77.6935
51	77.612		50.6707	77.6483	77.6033	77.6934
50	77.777		50.7423	77.6482	77.6032	77.6933
55	77.747		50.814	77.6481	77.6031	77.6931
50	77.391		50.8857	77.648	77.6029	77.693
52	78.257		50.9574	77.6478	77.6028	77.6928
54	77.58		51.029	77.6477	77.6027	77.6927
53	78.141		51.1007	77.6476	77.6026	77.6925
55	77.198		51.1724	77.6474	77.6025	77.6924
56	77.686		51.244	77.6473	77.6024	77.6922
49	77.882		51.3157	77.6472	77.6023	77.6921
54	77.87		51.3874	77.6471	77.6022	77.6919
53	77.255		51.4591	77.6469	77.6021	77.6918
49	78.001		51.5307	77.6468	77.6019	77.6917
52	77.59		51.6024	77.6467	77.6018	77.6915
51	77.132		51.6741	77.6465	77.6017	77.6914
54	78.303		51.7457	77.6464	77.6016	77.6912
54	77.926		51.8174	77.6463	77.6015	77.6911
52	77.703		51.8891	77.6462	77.6014	77.691
51	77.984		51.9608	77.646	77.6013	77.6908
58	77.284		52.0324	77.6459	77.6012	77.6907
62	77.754		52.1041	77.6458	77.601	77.6905
65	77.786		52.1758	77.6457	77.6009	77.6904
58	77.979		52.2474	77.6455	77.6008	77.6903
66	77.774		52.3191	77.6454	77.6007	77.6901
67	77.022		52.3908	77.6453	77.6006	77.69
66	77.248		52.4625	77.6451	77.6005	77.6898
60	77.323		52.5341	77.645	77.6003	77.6897
60	77.975		52.6058	77.6449	77.6002	77.6896
62	77.892		52.6775	77.6448	77.6001	77.6894
63	77.544		52.7491	77.6446	77.6	77.6893
60	77.72		52.8208	77.6445	77.5999	77.6891
64	77.787		52.8925	77.6444	77.5998	77.689
67	77.618		52.9642	77.6443	77.5996	77.6889
68	78.211		53.0358	77.6441	77.5995	77.6887
68	77.1		53.1075	77.644	77.5994	77.6886
62	78.367		53.1792	77.6439	77.5993	77.6885
65	77.796		53.2509	77.6437	77.5992	77.6883
66	78.154		53.3225	77.6436	77.599	77.6882
68	77.005		53.3942	77.6435	77.5989	77.6881
66	77.259		53.4659	77.6434	77.5988	77.6879
62	77.068		53.5375	77.6432	77.5987	77.6878
61	76.84		53.6092	77.6431	77.5985	77.6877
60	78.255		53.6809	77.643	77.5984	77.6875
59	77.762		53.7526	77.6428	77.5983	77.6874
59	77.203		53.8242	77.6427	77.5982	77.6873
62	76.511		53.8959	77.6426	77.5981	77.6871
62	77.136		53.9676	77.6425	77.5979	77.687
67	78.106		54.0392	77.6423	77.5978	77.6869
58	77.958		54.1109	77.6422	77.5977	77.6867
64	77.322		54.1826	77.6421	77.5976	77.6866
60	77.429		54.2543	77.642	77.5974	77.6865
63	77.332		54.3259	77.6418	77.5973	77.6863
67	77.356		54.3976	77.6417	77.5972	77.6862
66	76.665		54.4693	77.6416	77.5971	77.6861
59	77		54.5409	77.6414	77.5969	77.686
61	78.568		54.6126	77.6413	77.5968	77.6858
63	77.733		54.6843	77.6412	77.5967	77.6857
58	77.788		54.756	77.6411	77.5966	77.6856
63	78.199		54.8276	77.6409	77.5964	77.6854
66	78.009		54.8993	77.6408	77.5963	77.6853
60	77.707		54.971	77.6407	77.5962	77.6852
66	77.808		55.0426	77.6406	77.596	77.6851
65	76.887		55.1143	77.6404	77.5959	77.6849
64	77.803		55.186	77.6403	77.5958	77.6848
65	76.837		55.2577	77.6402	77.5957	77.6847
66	77.705		55.3293	77.64	77.5955	77.6846
64	77.164		55.401	77.6399	77.5954	77.6844
67	77.007		55.4727	77.6398	77.5953	77.6843
67	77.351		55.5443	77.6397	77.5951	77.6842
68	77.819		55.616	77.6395	77.595	77.6841
68	77.986		55.6877	77.6394	77.5949	77.6839
70	76.714		55.7594	77.6393	77.5947	77.6838
72	77.751		55.831	77.6391	77.5946	77.6837
72	76.738		55.9027	77.639	77.5945	77.6836
68	78.076		55.9744	77.6389	77.5943	77.6834
77	77.651		56.046	77.6388	77.5942	77.6833
73	77.952		56.1177	77.6386	77.5941	77.6832
68	77.804		56.1894	77.6385	77.5939	77.6831
72	77.938		56.2611	77.6384	77.5938	77.683
75	77.453		56.3327	77.6383	77.5937	77.6828
71	77.369		56.4044	77.6381	77.5935	77.6827
69	77.646		56.4761	77.638	77.5934	77.6826
69	76.665		56.5477	77.6379	77.5933	77.6825
70	77.629		56.6194	77.6377	77.5931	77.6824
70	77.331		56.6911	77.6376	77.593	77.6822
76	78.318		56.7628	77.6375	77.5929	77.6821
71	77.351		56.8344	77.6374	77.5927	77.682
78	77.726		56.9061	77.6372	77.5926	77.6819
73	77.469		56.9778	77.6371	77.5924	77.6818
68	78.183		57.0494	77.637	77.5923	77.6817
75	77.755		57.1211	77.6369	77.5922	77.6815
73	77.654		57.1928	77.6367	77.592	77.6814
76	77.418		57.2645	77.6366	77.5919	77.6813
77	77.195		57.3361	77.6365	77.5917	77.6812
68	76.915		57.4078	77.6363	77.5916	77.6811
68	77.692		57.4795	77.6362	77.5915	77.681
76	77.945		57.5512	77.6361	77.5913	77.6808
69	77.844		57.6228	77.636	77.5912	77.6807
78	78.495		57.6945	77.6358	77.591	77.6806
75	77.278		57.7662	77.6357	77.5909	77.6805
75	77.637		57.8378	77.6356	77.5908	77.6804
69	77.568		57.9095	77.6354	77.5906	77.6803
71	77.832		57.9812	77.6353	77.5905	77.6802
78	78.375		58.0529	77.6352	77.5903	77.68
72	77.596		58.1245	77.6351	77.5902	77.6799
74	77.991		58.1962	77.6349	77.5901	77.6798
76	77.698		58.2679	77.6348	77.5899	77.6797
71	78.455		58.3395	77.6347	77.5898	77.6796
69	78.02		58.4112	77.6346	77.5896	77.6795
71	77.841		58.4829	77.6344	77.5895	77.6794
71	77.609		58.5546	77.6343	77.5893	77.6793
76	77.923		58.6262	77.6342	77.5892	77.6792
70	77.956		58.6979	77.634	77.589	77.679
76	77.626		58.7696	77.6339	77.5889	77.6789
75	77.363		58.8412	77.6338	77.5887	77.6788
69	76.657		58.9129	77.6337	77.5886	77.6787
72	77.271		58.9846	77.6335	77.5885	77.6786
79	77.989		59.0563	77.6334	77.5883	77.6785
73	77.687		59.1279	77.6333	77.5882	77.6784
85	78.014		59.1996	77.6332	77.588	77.6783
83	77.68		59.2713	77.633	77.5879	77.6782
79	77.303		59.3429	77.6329	77.5877	77.6781
81	77.458		59.4146	77.6328	77.5876	77.678
83	78.148		59.4863	77.6326	77.5874	77.6779
80	77.582		59.558	77.6325	77.5873	77.6778
85	76.375		59.6296	77.6324	77.5871	77.6777
80	78.029		59.7013	77.6323	77.587	77.6775
83	77.553		59.773	77.6321	77.5868	77.6774
85	77.677		59.8446	77.632	77.5867	77.6773
83	77.864		59.9163	77.6319	77.5865	77.6772
84	77.464		59.988	77.6317	77.5864	77.6771
79	77.819		60.0597	77.6316	77.5862	77.677
79	78.127		60.1313	77.6315	77.5861	77.6769
80	77.868		60.203	77.6314	77.5859	77.6768
80	77.065		60.2747	77.6312	77.5858	77.6767
80	77.901		60.3463	77.6311	77.5856	77.6766
87	78.013		60.418	77.631	77.5855	77.6765
82	77.463		60.4897	77.6309	77.5853	77.6764
80	77.678		60.5614	77.6307	77.5851	77.6763
79	77.433		60.633	77.6306	77.585	77.6762
78	78.265		60.7047	77.6305	77.5848	77.6761
78	77.364		60.7764	77.6303	77.5847	77.676
84	77.544		60.848	77.6302	77.5845	77.6759
82	77.765		60.9197	77.6301	77.5844	77.6758
79	78.154		60.9914	77.63	77.5842	77.6757
81	78.018		61.0631	77.6298	77.5841	77.6756
81	78.032		61.1347	77.6297	77.5839	77.6755
79	76.777		61.2064	77.6296	77.5837	77.6754
83	77.04		61.2781	77.6295	77.5836	77.6753
79	77.86		61.3497	77.6293	77.5834	77.6752
79	78.098		61.4214	77.6292	77.5833	77.6751
86	77.382		61.4931	77.6291	77.5831	77.675
80	77.124		61.5648	77.6289	77.583	77.6749
80	77.734		61.6364	77.6288	77.5828	77.6748
84	77.625		61.7081	77.6287	77.5826	77.6747
82	78.406		61.7798	77.6286	77.5825	77.6746
81	77.422		61.8515	77.6284	77.5823	77.6745
83	77.912		61.9231	77.6283	77.5822	77.6744
79	78.088		61.9948	77.6282	77.582	77.6743
			62.0665	77.628	77.5818	77.6742
			62.1381	77.6279	77.5817	77.6742
			62.2098	77.6278	77.5815	77.6741
			62.2815	77.6277	77.5814	77.674
			62.3532	77.6275	77.5812	77.6739
			62.4248	77.6274	77.581	77.6738
			62.4965	77.6273	77.5809	77.6737
			62.5682	77.6272	77.5807	77.6736
			62.6398	77.627	77.5806	77.6735
			62.7115	77.6269	77.5804	77.6734
			62.7832	77.6268	77.5802	77.6733
			62.8549	77.6266	77.5801	77.6732
			62.9265	77.6265	77.5799	77.6731
			62.9982	77.6264	77.5797	77.673
			63.0699	77.6263	77.5796	77.6729
			63.1415	77.6261	77.5794	77.6729
			63.2132	77.626	77.5792	77.6728
			63.2849	77.6259	77.5791	77.6727
			63.3566	77.6258	77.5789	77.6726
			63.4282	77.6256	77.5788	77.6725
			63.4999	77.6255	77.5786	77.6724
			63.5716	77.6254	77.5784	77.6723
			63.6432	77.6252	77.5783	77.6722
			63.7149	77.6251	77.5781	77.6721
			63.7866	77.625	77.5779	77.6721
			63.8583	77.6249	77.5778	77.672
			63.9299	77.6247	77.5776	77.6719
			64.0016	77.6246	77.5774	77.6718
			64.0733	77.6245	77.5772	77.6717
			64.1449	77.6243	77.5771	77.6716
			64.2166	77.6242	77.5769	77.6715
			64.2883	77.6241	77.5767	77.6714
			64.36	77.624	77.5766	77.6714
			64.4316	77.6238	77.5764	77.6713
			64.5033	77.6237	77.5762	77.6712
			64.575	77.6236	77.5761	77.6711
			64.6466	77.6235	77.5759	77.671
			64.7183	77.6233	77.5757	77.6709
			64.79	77.6232	77.5755	77.6708
			64.8617	77.6231	77.5754	77.6708
			64.9333	77.6229	77.5752	77.6707
			65.005	77.6228	77.575	77.6706
			65.0767	77.6227	77.5749	77.6705
			65.1483	77.6226	77.5747	77.6704
			65.22	77.6224	77.5745	77.6703
			65.2917	77.6223	77.5743	77.6703
			65.3634	77.6222	77.5742	77.6702
			65.435	77.622	77.574	77.6701
			65.5067	77.6219	77.5738	77.67
			65.5784	77.6218	77.5737	77.6699
			65.6501	77.6217	77.5735	77.6699
			65.7217	77.6215	77.5733	77.6698
			65.7934	77.6214	77.5731	77.6697
			65.8651	77.6213	77.573	77.6696
			65.9367	77.6212	77.5728	77.6695
			66.0084	77.621	77.5726	77.6695
			66.0801	77.6209	77.5724	77.6694
			66.1518	77.6208	77.5722	77.6693
			66.2234	77.6206	77.5721	77.6692
			66.2951	77.6205	77.5719	77.6691
			66.3668	77.6204	77.5717	77.6691
			66.4384	77.6203	77.5715	77.669
			66.5101	77.6201	77.5714	77.6689
			66.5818	77.62	77.5712	77.6688
			66.6535	77.6199	77.571	77.6688
			66.7251	77.6198	77.5708	77.6687
			66.7968	77.6196	77.5707	77.6686
			66.8685	77.6195	77.5705	77.6685
			66.9401	77.6194	77.5703	77.6684
			67.0118	77.6192	77.5701	77.6684
			67.0835	77.6191	77.5699	77.6683
			67.1552	77.619	77.5698	77.6682
			67.2268	77.6189	77.5696	77.6681
			67.2985	77.6187	77.5694	77.6681
			67.3702	77.6186	77.5692	77.668
			67.4418	77.6185	77.569	77.6679
			67.5135	77.6183	77.5689	77.6678
			67.5852	77.6182	77.5687	77.6678
			67.6569	77.6181	77.5685	77.6677
			67.7285	77.618	77.5683	77.6676
			67.8002	77.6178	77.5681	77.6675
			67.8719	77.6177	77.5679	77.6675
			67.9435	77.6176	77.5678	77.6674
			68.0152	77.6175	77.5676	77.6673
			68.0869	77.6173	77.5674	77.6673
			68.1586	77.6172	77.5672	77.6672
			68.2302	77.6171	77.567	77.6671
			68.3019	77.6169	77.5669	77.667
			68.3736	77.6168	77.5667	77.667
			68.4452	77.6167	77.5665	77.6669
			68.5169	77.6166	77.5663	77.6668
			68.5886	77.6164	77.5661	77.6668
			68.6603	77.6163	77.5659	77.6667
			68.7319	77.6162	77.5657	77.6666
			68.8036	77.6161	77.5656	77.6665
			68.8753	77.6159	77.5654	77.6665
			68.9469	77.6158	77.5652	77.6664
			69.0186	77.6157	77.565	77.6663
			69.0903	77.6155	77.5648	77.6663
			69.162	77.6154	77.5646	77.6662
			69.2336	77.6153	77.5644	77.6661
			69.3053	77.6152	77.5643	77.6661
			69.377	77.615	77.5641	77.666
			69.4486	77.6149	77.5639	77.6659
			69.5203	77.6148	77.5637	77.6659
			69.592	77.6146	77.5635	77.6658
			69.6637	77.6145	77.5633	77.6657
			69.7353	77.6144	77.5631	77.6657
			69.807	77.6143	77.5629	77.6656
			69.8787	77.6141	77.5628	77.6655
			69.9504	77.614	77.5626	77.6655
			70.022	77.6139	77.5624	77.6654
			70.0937	77.6138	77.5622	77.6653
			70.1654	77.6136	77.562	77.6653
			70.237	77.6135	77.5618	77.6652
			70.3087	77.6134	77.5616	77.6651
			70.3804	77.6132	77.5614	77.6651
			70.4521	77.6131	77.5612	77.665
			70.5237	77.613	77.5611	77.6649
			70.5954	77.6129	77.5609	77.6649
			70.6671	77.6127	77.5607	77.6648
			70.7387	77.6126	77.5605	77.6647
			70.8104	77.6125	77.5603	77.6647
			70.8821	77.6124	77.5601	77.6646
			70.9538	77.6122	77.5599	77.6645
			71.0254	77.6121	77.5597	77.6645
			71.0971	77.612	77.5595	77.6644
			71.1688	77.6118	77.5593	77.6644
			71.2404	77.6117	77.5591	77.6643
			71.3121	77.6116	77.5589	77.6642
			71.3838	77.6115	77.5588	77.6642
			71.4555	77.6113	77.5586	77.6641
			71.5271	77.6112	77.5584	77.664
			71.5988	77.6111	77.5582	77.664
			71.6705	77.6109	77.558	77.6639
			71.7421	77.6108	77.5578	77.6639
			71.8138	77.6107	77.5576	77.6638
			71.8855	77.6106	77.5574	77.6637
			71.9572	77.6104	77.5572	77.6637
			72.0288	77.6103	77.557	77.6636
			72.1005	77.6102	77.5568	77.6636
			72.1722	77.6101	77.5566	77.6635
			72.2438	77.6099	77.5564	77.6634
			72.3155	77.6098	77.5562	77.6634
			72.3872	77.6097	77.556	77.6633
			72.4589	77.6095	77.5558	77.6633
			72.5305	77.6094	77.5556	77.6632
			72.6022	77.6093	77.5554	77.6631
			72.6739	77.6092	77.5552	77.6631
			72.7455	77.609	77.5551	77.663
			72.8172	77.6089	77.5549	77.663
			72.8889	77.6088	77.5547	77.6629
			72.9606	77.6087	77.5545	77.6628
			73.0322	77.6085	77.5543	77.6628
			73.1039	77.6084	77.5541	77.6627
			73.1756	77.6083	77.5539	77.6627
			73.2472	77.6081	77.5537	77.6626
			73.3189	77.608	77.5535	77.6626
			73.3906	77.6079	77.5533	77.6625
			73.4623	77.6078	77.5531	77.6624
			73.5339	77.6076	77.5529	77.6624
			73.6056	77.6075	77.5527	77.6623
			73.6773	77.6074	77.5525	77.6623
			73.7489	77.6072	77.5523	77.6622
			73.8206	77.6071	77.5521	77.6622
			73.8923	77.607	77.5519	77.6621
			73.964	77.6069	77.5517	77.662
			74.0356	77.6067	77.5515	77.662
			74.1073	77.6066	77.5513	77.6619
			74.179	77.6065	77.5511	77.6619
			74.2507	77.6064	77.5509	77.6618
			74.3223	77.6062	77.5507	77.6618
			74.394	77.6061	77.5505	77.6617
			74.4657	77.606	77.5503	77.6617
			74.5373	77.6058	77.5501	77.6616
			74.609	77.6057	77.5499	77.6616
			74.6807	77.6056	77.5497	77.6615
			74.7524	77.6055	77.5495	77.6614
			74.824	77.6053	77.5493	77.6614
			74.8957	77.6052	77.5491	77.6613
			74.9674	77.6051	77.5489	77.6613
			75.039	77.605	77.5487	77.6612
			75.1107	77.6048	77.5485	77.6612
			75.1824	77.6047	77.5483	77.6611
			75.2541	77.6046	77.5481	77.6611
			75.3257	77.6044	77.5479	77.661
			75.3974	77.6043	77.5477	77.661
			75.4691	77.6042	77.5475	77.6609
			75.5407	77.6041	77.5472	77.6609
			75.6124	77.6039	77.547	77.6608
			75.6841	77.6038	77.5468	77.6608
			75.7558	77.6037	77.5466	77.6607
			75.8274	77.6035	77.5464	77.6607
			75.8991	77.6034	77.5462	77.6606
			75.9708	77.6033	77.546	77.6606
			76.0424	77.6032	77.5458	77.6605
			76.1141	77.603	77.5456	77.6605
			76.1858	77.6029	77.5454	77.6604
			76.2575	77.6028	77.5452	77.6604
			76.3291	77.6027	77.545	77.6603
			76.4008	77.6025	77.5448	77.6603
			76.4725	77.6024	77.5446	77.6602
			76.5441	77.6023	77.5444	77.6602
			76.6158	77.6021	77.5442	77.6601
			76.6875	77.602	77.544	77.6601
			76.7592	77.6019	77.5438	77.66
			76.8308	77.6018	77.5436	77.66
			76.9025	77.6016	77.5434	77.6599
			76.9742	77.6015	77.5432	77.6599
			77.0458	77.6014	77.5429	77.6598
			77.1175	77.6013	77.5427	77.6598
			77.1892	77.6011	77.5425	77.6597
			77.2609	77.601	77.5423	77.6597
			77.3325	77.6009	77.5421	77.6596
			77.4042	77.6007	77.5419	77.6596
			77.4759	77.6006	77.5417	77.6595
			77.5475	77.6005	77.5415	77.6595
			77.6192	77.6004	77.5413	77.6594
			77.6909	77.6002	77.5411	77.6594
			77.7626	77.6001	77.5409	77.6593
			77.8342	77.6	77.5407	77.6593
			77.9059	77.5998	77.5405	77.6592
			77.9776	77.5997	77.5402	77.6592
			78.0492	77.5996	77.54	77.6591
			78.1209	77.5995	77.5398	77.6591
			78.1926	77.5993	77.5396	77.6591
			78.2643	77.5992	77.5394	77.659
			78.3359	77.5991	77.5392	77.659
			78.4076	77.599	77.539	77.6589
			78.4793	77.5988	77.5388	77.6589
			78.551	77.5987	77.5386	77.6588
			78.6226	77.5986	77.5384	77.6588
			78.6943	77.5984	77.5382	77.6587
			78.766	77.5983	77.5379	77.6587
			78.8376	77.5982	77.5377	77.6586
			78.9093	77.5981	77.5375	77.6586
			78.981	77.5979	77.5373	77.6586
			79.0527	77.5978	77.5371	77.6585
			79.1243	77.5977	77.5369	77.6585
			79.196	77.5976	77.5367	77.6584
			79.2677	77.5974	77.5365	77.6584
			79.3393	77.5973	77.5363	77.6583
			79.411	77.5972	77.536	77.6583
			79.4827	77.597	77.5358	77.6582
			79.5544	77.5969	77.5356	77.6582
			79.626	77.5968	77.5354	77.6582
			79.6977	77.5967	77.5352	77.6581
			79.7694	77.5965	77.535	77.6581
			79.841	77.5964	77.5348	77.658
			79.9127	77.5963	77.5346	77.658
			79.9844	77.5961	77.5344	77.6579
			80.0561	77.596	77.5341	77.6579
			80.1277	77.5959	77.5339	77.6579
			80.1994	77.5958	77.5337	77.6578
			80.2711	77.5956	77.5335	77.6578
			80.3427	77.5955	77.5333	77.6577
			80.4144	77.5954	77.5331	77.6577
			80.4861	77.5953	77.5329	77.6576
			80.5578	77.5951	77.5327	77.6576
			80.6294	77.595	77.5324	77.6576
			80.7011	77.5949	77.5322	77.6575
			80.7728	77.5947	77.532	77.6575
			80.8444	77.5946	77.5318	77.6574
			80.9161	77.5945	77.5316	77.6574
			80.9878	77.5944	77.5314	77.6573
			81.0595	77.5942	77.5312	77.6573
			81.1311	77.5941	77.5309	77.6573
			81.2028	77.594	77.5307	77.6572
			81.2745	77.5938	77.5305	77.6572
			81.3461	77.5937	77.5303	77.6571
			81.4178	77.5936	77.5301	77.6571
			81.4895	77.5935	77.5299	77.6571
			81.5612	77.5933	77.5297	77.657
			81.6328	77.5932	77.5294	77.657
			81.7045	77.5931	77.5292	77.6569
			81.7762	77.593	77.529	77.6569
			81.8478	77.5928	77.5288	77.6569
			81.9195	77.5927	77.5286	77.6568
			81.9912	77.5926	77.5284	77.6568
			82.0629	77.5924	77.5282	77.6567
			82.1345	77.5923	77.5279	77.6567
			82.2062	77.5922	77.5277	77.6567
			82.2779	77.5921	77.5275	77.6566
			82.3495	77.5919	77.5273	77.6566
			82.4212	77.5918	77.5271	77.6565
			82.4929	77.5917	77.5269	77.6565
			82.5646	77.5916	77.5266	77.6565
			82.6362	77.5914	77.5264	77.6564
			82.7079	77.5913	77.5262	77.6564
			82.7796	77.5912	77.526	77.6564
			82.8513	77.591	77.5258	77.6563
			82.9229	77.5909	77.5256	77.6563
			82.9946	77.5908	77.5253	77.6562
			83.0663	77.5907	77.5251	77.6562
			83.1379	77.5905	77.5249	77.6562
			83.2096	77.5904	77.5247	77.6561
			83.2813	77.5903	77.5245	77.6561
			83.353	77.5901	77.5243	77.656
			83.4246	77.59	77.524	77.656
			83.4963	77.5899	77.5238	77.656
			83.568	77.5898	77.5236	77.6559
			83.6396	77.5896	77.5234	77.6559
			83.7113	77.5895	77.5232	77.6559
			83.783	77.5894	77.5229	77.6558
			83.8547	77.5893	77.5227	77.6558
			83.9263	77.5891	77.5225	77.6557
			83.998	77.589	77.5223	77.6557
			84.0697	77.5889	77.5221	77.6557
			84.1413	77.5887	77.5219	77.6556
			84.213	77.5886	77.5216	77.6556
			84.2847	77.5885	77.5214	77.6556
			84.3564	77.5884	77.5212	77.6555
			84.428	77.5882	77.521	77.6555
			84.4997	77.5881	77.5208	77.6555
			84.5714	77.588	77.5205	77.6554
			84.643	77.5879	77.5203	77.6554
			84.7147	77.5877	77.5201	77.6553
			84.7864	77.5876	77.5199	77.6553
			84.8581	77.5875	77.5197	77.6553
			84.9297	77.5873	77.5194	77.6552
			85.0014	77.5872	77.5192	77.6552
			85.0731	77.5871	77.519	77.6552
			85.1447	77.587	77.5188	77.6551
			85.2164	77.5868	77.5186	77.6551
			85.2881	77.5867	77.5183	77.6551
			85.3598	77.5866	77.5181	77.655
			85.4314	77.5864	77.5179	77.655
			85.5031	77.5863	77.5177	77.655
			85.5748	77.5862	77.5175	77.6549
			85.6464	77.5861	77.5172	77.6549
			85.7181	77.5859	77.517	77.6549
			85.7898	77.5858	77.5168	77.6548
			85.8615	77.5857	77.5166	77.6548
			85.9331	77.5856	77.5164	77.6548
			86.0048	77.5854	77.5161	77.6547
			86.0765	77.5853	77.5159	77.6547
			86.1481	77.5852	77.5157	77.6547
			86.2198	77.585	77.5155	77.6546
			86.2915	77.5849	77.5153	77.6546
			86.3632	77.5848	77.515	77.6545
			86.4348	77.5847	77.5148	77.6545
			86.5065	77.5845	77.5146	77.6545
			86.5782	77.5844	77.5144	77.6544
			86.6498	77.5843	77.5141	77.6544
			86.7215	77.5842	77.5139	77.6544
			86.7932	77.584	77.5137	77.6543
			86.8649	77.5839	77.5135	77.6543
			86.9365	77.5838	77.5133	77.6543
			87.0082	77.5836	77.513	77.6542
			87.0799	77.5835	77.5128	77.6542
			87.1516	77.5834	77.5126	77.6542
			87.2232	77.5833	77.5124	77.6542
			87.2949	77.5831	77.5121	77.6541
			87.3666	77.583	77.5119	77.6541
			87.4382	77.5829	77.5117	77.6541
			87.5099	77.5827	77.5115	77.654
			87.5816	77.5826	77.5113	77.654
			87.6533	77.5825	77.511	77.654
			87.7249	77.5824	77.5108	77.6539
			87.7966	77.5822	77.5106	77.6539
			87.8683	77.5821	77.5104	77.6539
			87.9399	77.582	77.5101	77.6538
			88.0116	77.5819	77.5099	77.6538
			88.0833	77.5817	77.5097	77.6538
			88.155	77.5816	77.5095	77.6537
			88.2266	77.5815	77.5092	77.6537
			88.2983	77.5813	77.509	77.6537
			88.37	77.5812	77.5088	77.6536
			88.4416	77.5811	77.5086	77.6536
			88.5133	77.581	77.5083	77.6536
			88.585	77.5808	77.5081	77.6535
			88.6567	77.5807	77.5079	77.6535
			88.7283	77.5806	77.5077	77.6535
			88.8	77.5805	77.5075	77.6535

## Sheet: Fig.1G
Top panel								Bottom panel
Scatter plot			Best line fit					Memory capacity (medium density)
Age (years)	Memory capacity (low density)		X-values	Y-values	95% Confidence Interval			Young individuals	Old individuals
Females			17.2	78.4879	78.3784	78.5975		Females	Females
24	77.723		17.2717	78.4873	78.3779	78.5968		77.723	78.175
22	78.388		17.3433	78.4867	78.3775	78.596		78.388	77.906
28	78.549		17.415	78.4861	78.377	78.5953		78.549	78.375
28	78.017		17.4867	78.4855	78.3765	78.5946		78.017	78.542
22	78.211		17.5584	78.4849	78.3761	78.5938		78.211	78.101
25	77.764		17.63	78.4843	78.3756	78.5931		77.764	77.805
18	77.979		17.7017	78.4837	78.3752	78.5923		77.979	77.745
25	79.55		17.7734	78.4831	78.3747	78.5916		79.55	77.607
28	78.143		17.845	78.4825	78.3742	78.5909		78.143	78.093
25	78.216		17.9167	78.4819	78.3738	78.5901		78.216	78.589
19	78.78		17.9884	78.4813	78.3733	78.5894		78.78	78.621
24	78.272		18.0601	78.4807	78.3729	78.5886		78.272	78.32
27	77.687		18.1317	78.4801	78.3724	78.5879		77.687	77.903
24	78.957		18.2034	78.4795	78.3719	78.5872		78.957	78.395
23	77.779		18.2751	78.4789	78.3715	78.5864		77.779	78.778
27	78.086		18.3467	78.4783	78.371	78.5857		78.086	78.862
21	79.074		18.4184	78.4778	78.3706	78.5849		79.074	78.188
18	78.75		18.4901	78.4772	78.3701	78.5842		78.75	77.52
25	78.332		18.5618	78.4766	78.3696	78.5835		78.332	78.211
28	77.742		18.6334	78.476	78.3692	78.5827		77.742	77.421
26	78.818		18.7051	78.4754	78.3687	78.582		78.818	78.261
23	77.754		18.7768	78.4748	78.3683	78.5813		77.754	77.504
20	77.977		18.8484	78.4742	78.3678	78.5805		77.977	77.574
28	79.35		18.9201	78.4736	78.3673	78.5798		79.35	78.146
28	79.013		18.9918	78.473	78.3669	78.579		79.013	77.992
24	78.615		19.0635	78.4724	78.3664	78.5783		78.615	77.32
26	77.896		19.1351	78.4718	78.3659	78.5776		77.896	77.986
25	78.559		19.2068	78.4712	78.3655	78.5768		78.559	77.643
26	78.954		19.2785	78.4706	78.365	78.5761		78.954	78.01
26	78.853		19.3502	78.47	78.3646	78.5754		78.853	77.487
26	77.839		19.4218	78.4694	78.3641	78.5746		77.839	77.514
25	78.529		19.4935	78.4688	78.3636	78.5739		78.529	78.155
24	78.146		19.5652	78.4682	78.3632	78.5731		78.146	77.682
35	78.721		19.6368	78.4676	78.3627	78.5724		78.721	77.708
36	77.84		19.7085	78.467	78.3623	78.5717		77.84	78.336
35	78.93		19.7802	78.4664	78.3618	78.5709		78.93	77.735
30	78.441		19.8519	78.4658	78.3613	78.5702		78.441	77.794
31	78.808		19.9235	78.4652	78.3609	78.5695		78.808	77.612
31	77.968		19.9952	78.4646	78.3604	78.5687		77.968	78.333
32	78.02		20.0669	78.464	78.3599	78.568		78.02	78.264
34	78.564		20.1385	78.4634	78.3595	78.5672		78.564	78.328
29	79.088		20.2102	78.4628	78.359	78.5665		79.088	78.297
29	78.292		20.2819	78.4622	78.3586	78.5658		78.292	76.76
32	78.94		20.3536	78.4616	78.3581	78.565		78.94	78.482
29	78.076		20.4252	78.461	78.3576	78.5643		78.076	78.259
37	78.185		20.4969	78.4604	78.3572	78.5636		78.185	78.346
34	78.684		20.5686	78.4598	78.3567	78.5628		78.684	77.692
36	78.474		20.6402	78.4592	78.3562	78.5621		78.474	78.183
34	78.336		20.7119	78.4586	78.3558	78.5614		78.336	77.413
33	78.342		20.7836	78.458	78.3553	78.5606		78.342	77.252
29	77.972		20.8553	78.4574	78.3548	78.5599		77.972	77.641
33	77.581		20.9269	78.4568	78.3544	78.5592		77.581	78.064
35	77.93		20.9986	78.4562	78.3539	78.5584		77.93	78.673
29	77.973		21.0703	78.4556	78.3535	78.5577		77.973	78.778
28	79.016		21.1419	78.455	78.353	78.5569		79.016	77.976
32	78.794		21.2136	78.4544	78.3525	78.5562		78.794	77.963
36	78.762		21.2853	78.4538	78.3521	78.5555		78.762	78.757
33	79.071		21.357	78.4532	78.3516	78.5547		79.071	77.526
35	77.992		21.4286	78.4526	78.3511	78.554		77.992	77.541
33	78.929		21.5003	78.452	78.3507	78.5533		78.929	77.469
34	78.078		21.572	78.4514	78.3502	78.5525		78.078	77.765
37	78.282		21.6436	78.4508	78.3497	78.5518		78.282	78.265
28	78.256		21.7153	78.4502	78.3493	78.5511		78.256	78.003
29	78.576		21.787	78.4496	78.3488	78.5503		78.576	78.697
37	78		21.8587	78.449	78.3483	78.5496		78	77.976
32	79.518		21.9303	78.4484	78.3479	78.5489		79.518	77.692
37	78.475		22.002	78.4478	78.3474	78.5481		78.475	78.504
36	78.314		22.0737	78.4472	78.3469	78.5474		78.314	77.95
34	78.931		22.1453	78.4466	78.3465	78.5467		78.931	76.57
32	77.809		22.217	78.446	78.346	78.5459		77.809	78.898
31	78.227		22.2887	78.4454	78.3455	78.5452		78.227	76.299
30	78.394		22.3604	78.4448	78.3451	78.5445		78.394	77.267
35	79.04		22.432	78.4442	78.3446	78.5437		79.04	76.929
32	77.2		22.5037	78.4436	78.3442	78.543		77.2	77.679
32	78.42		22.5754	78.443	78.3437	78.5423		78.42	76.891
32	77.979		22.647	78.4424	78.3432	78.5415		77.979	77.846
32	77.627		22.7187	78.4418	78.3428	78.5408		77.627	77.131
35	78.255		22.7904	78.4412	78.3423	78.5401		78.255	77.551
31	78.223		22.8621	78.4406	78.3418	78.5393		78.223	77.873
32	78.628		22.9337	78.44	78.3414	78.5386		78.628	79.091
42	77.703		23.0054	78.4394	78.3409	78.5379		77.703	79.206
42	78.533		23.0771	78.4388	78.3404	78.5372		78.533	77.27
47	78.249		23.1487	78.4382	78.3399	78.5364		78.249	78.037
42	77.703		23.2204	78.4376	78.3395	78.5357		77.703	77.755
39	78.491		23.2921	78.437	78.339	78.535		78.491	78.373
46	77.686		23.3638	78.4364	78.3385	78.5342		77.686	76.932
47	77.726		23.4354	78.4358	78.3381	78.5335		77.726	78.687
43	78.095		23.5071	78.4352	78.3376	78.5328		78.095	76.74
41	77.946		23.5788	78.4346	78.3371	78.532		77.946	77.427
39	78.667		23.6505	78.434	78.3367	78.5313		78.667	79.299
41	79.027		23.7221	78.4334	78.3362	78.5306		79.027	77.978
46	78.166		23.7938	78.4328	78.3357	78.5298		78.166	77.944
45	78.032		23.8655	78.4322	78.3353	78.5291		78.032	78.07
48	77.713		23.9371	78.4316	78.3348	78.5284		77.713	77.75
47	78.137		24.0088	78.431	78.3343	78.5277		78.137	77.942
48	77.782		24.0805	78.4304	78.3339	78.5269		77.782	77.67
47	77.702		24.1522	78.4298	78.3334	78.5262		77.702	77.05
42	78.095		24.2238	78.4292	78.3329	78.5255		78.095	77.313
40	78.496		24.2955	78.4286	78.3325	78.5247		78.496	78.134
44	78.684		24.3672	78.428	78.332	78.524		78.684	78.088
40	78.797		24.4388	78.4274	78.3315	78.5233		78.797	77.567
48	77.9		24.5105	78.4268	78.331	78.5225		77.9	79.141
44	78.596		24.5822	78.4262	78.3306	78.5218		78.596	77.345
39	79.349		24.6539	78.4256	78.3301	78.5211		79.349	77.692
45	78.838		24.7255	78.425	78.3296	78.5204		78.838	78.663
46	78.999		24.7972	78.4244	78.3292	78.5196		78.999	77.13
43	77.714		24.8689	78.4238	78.3287	78.5189		77.714	77.732
40	78.802		24.9405	78.4232	78.3282	78.5182		78.802	78.579
41	79.166		25.0122	78.4226	78.3278	78.5174		79.166	79.363
44	78.499		25.0839	78.422	78.3273	78.5167		78.499	78.291
43	78.297		25.1556	78.4214	78.3268	78.516		78.297	77.711
47	78.238		25.2272	78.4208	78.3263	78.5153		78.238	77.792
47	77.788		25.2989	78.4202	78.3259	78.5145		77.788	78.053
47	77.963		25.3706	78.4196	78.3254	78.5138		77.963	77.818
47	77.436		25.4422	78.419	78.3249	78.5131		77.436	78.583
40	78.979		25.5139	78.4184	78.3245	78.5123		78.979	76.814
41	79.164		25.5856	78.4178	78.324	78.5116		79.164	77.664
43	77.864		25.6573	78.4172	78.3235	78.5109		77.864	77.454
40	77.812		25.7289	78.4166	78.323	78.5102		77.812	78.094
41	78.738		25.8006	78.416	78.3226	78.5094		78.738	78.287
39	78.306		25.8723	78.4154	78.3221	78.5087		78.306	77.972
46	78.972		25.9439	78.4148	78.3216	78.508		78.972	78.922
44	77.061		26.0156	78.4142	78.3212	78.5073		77.061	76.931
42	77.672		26.0873	78.4136	78.3207	78.5065		77.672	78.365
48	78.097		26.159	78.413	78.3202	78.5058		78.097	76.94
39	77.938		26.2306	78.4124	78.3197	78.5051		77.938	76.561
39	77.952		26.3023	78.4118	78.3193	78.5044		77.952	77.266
44	77.015		26.374	78.4112	78.3188	78.5036		77.015	78.859
44	77.953		26.4456	78.4106	78.3183	78.5029		77.953	76.807
44	78.426		26.5173	78.41	78.3178	78.5022		78.426	77.873
49	78.614		26.589	78.4094	78.3174	78.5015		78.614	77.418
42	77.891		26.6607	78.4088	78.3169	78.5007		77.891	78.923
51	78.43		26.7323	78.4082	78.3164	78.5		78.43	77.205
57	78.175		26.804	78.4076	78.3159	78.4993		78.547	79.265
54	77.906		26.8757	78.407	78.3155	78.4986		78.266	78.92
49	78.547		26.9473	78.4064	78.315	78.4978		79.572	77.501
52	78.266		27.019	78.4058	78.3145	78.4971		78.015	77.855
49	79.572		27.0907	78.4052	78.314	78.4964		78.238	79.132
53	78.015		27.1624	78.4046	78.3136	78.4957		77.667	79.121
52	78.238		27.234	78.404	78.3131	78.4949		78.506	77.73
55	78.375		27.3057	78.4034	78.3126	78.4942		78.718	78.36
56	78.542		27.3774	78.4028	78.3121	78.4935		78.487	78.232
53	77.667		27.449	78.4022	78.3117	78.4928		77.872	78.992
50	78.506		27.5207	78.4016	78.3112	78.492		78.116	78.543
58	78.101		27.5924	78.401	78.3107	78.4913		78.211	77.628
58	77.805		27.6641	78.4004	78.3102	78.4906		77.065	78.732
58	77.745		27.7357	78.3998	78.3098	78.4899		77.556	77.868
51	78.718		27.8074	78.3992	78.3093	78.4891		78.054	76.875
54	77.607		27.8791	78.3986	78.3088	78.4884		78.098	78.598
54	78.093		27.9508	78.398	78.3083	78.4877		78.329	76.358
49	78.487		28.0224	78.3974	78.3079	78.487		77.457	78.85
52	77.872		28.0941	78.3968	78.3074	78.4863		77.862	78.274
48	78.116		28.1658	78.3962	78.3069	78.4855		78.374	78.119
53	78.211		28.2374	78.3956	78.3064	78.4848		77.383	78.741
56	78.589		28.3091	78.395	78.306	78.4841		78.475	78.298
52	77.065		28.3808	78.3944	78.3055	78.4834		77.43
51	77.556		28.4525	78.3938	78.305	78.4827		77.431
49	78.054		28.5241	78.3932	78.3045	78.4819		78.315
56	78.621		28.5958	78.3926	78.304	78.4812		78.482
52	78.098		28.6675	78.392	78.3036	78.4805		77.644
55	78.32		28.7391	78.3914	78.3031	78.4798		79.132
53	78.329		28.8108	78.3908	78.3026	78.479		Males	Males
51	77.457		28.8825	78.3902	78.3021	78.4783		77.782	77.81
50	77.862		28.9542	78.3896	78.3016	78.4776		77.984	77.93
54	77.903		29.0258	78.389	78.3012	78.4769		78.689	78.835
52	78.374		29.0975	78.3884	78.3007	78.4762		77.401	78.317
57	78.395		29.1692	78.3878	78.3002	78.4754		78.491	78.012
48	77.383		29.2408	78.3872	78.2997	78.4747		78.405	77.869
51	78.475		29.3125	78.3866	78.2992	78.474		78.793	78.398
55	78.778		29.3842	78.386	78.2988	78.4733		78.456	78.04
55	78.862		29.4559	78.3854	78.2983	78.4726		78.104	77.648
51	77.43		29.5275	78.3848	78.2978	78.4719		78.891	78.285
50	77.431		29.5992	78.3842	78.2973	78.4711		78.598	78.041
49	78.315		29.6709	78.3836	78.2968	78.4704		78.668	78.904
50	78.482		29.7425	78.383	78.2964	78.4697		77.768	78.912
56	78.188		29.8142	78.3824	78.2959	78.469		78.452	78.794
49	77.644		29.8859	78.3818	78.2954	78.4683		79.097	77.869
50	79.132		29.9576	78.3812	78.2949	78.4675		78.813	78.094
58	77.52		30.0292	78.3806	78.2944	78.4668		78.196	78.288
60	78.211		30.1009	78.38	78.294	78.4661		78.023	77.646
59	77.421		30.1726	78.3794	78.2935	78.4654		78.192	77.775
62	78.261		30.2442	78.3788	78.293	78.4647		78.427	76.869
64	77.504		30.3159	78.3782	78.2925	78.464		78.895	78.382
66	77.574		30.3876	78.3776	78.292	78.4632		78.332	78.426
60	78.146		30.4593	78.377	78.2915	78.4625		78.853	78.145
60	77.992		30.5309	78.3764	78.2911	78.4618		79.195	77.932
66	77.32		30.6026	78.3758	78.2906	78.4611		78.258	78.136
64	77.986		30.6743	78.3752	78.2901	78.4604		78.543	78.757
64	77.643		30.7459	78.3746	78.2896	78.4597		79.181	78.13
63	78.01		30.8176	78.374	78.2891	78.4589		77.444	78.43
62	77.487		30.8893	78.3734	78.2886	78.4582		78.938	77.775
65	77.514		30.961	78.3728	78.2882	78.4575		79.494	78.724
64	78.155		31.0326	78.3722	78.2877	78.4568		77.642	78.084
61	77.682		31.1043	78.3716	78.2872	78.4561		78.334	77.599
65	77.708		31.176	78.371	78.2867	78.4554		77.338	77.787
60	78.336		31.2476	78.3704	78.2862	78.4547		78.244	77.335
63	77.735		31.3193	78.3698	78.2857	78.4539		78.413	77.52
61	77.794		31.391	78.3692	78.2853	78.4532		78.636	78.428
64	77.612		31.4627	78.3686	78.2848	78.4525		78.373	78.011
60	78.333		31.5343	78.368	78.2843	78.4518		78.342	78.245
61	78.264		31.606	78.3674	78.2838	78.4511		78.526	77.918
62	78.328		31.6777	78.3668	78.2833	78.4504		78.151	77.749
67	78.297		31.7493	78.3662	78.2828	78.4497		78.357	78.399
65	76.76		31.821	78.3656	78.2823	78.449		77.618	79.194
61	78.482		31.8927	78.365	78.2819	78.4482		78.466	78.44
59	78.259		31.9644	78.3644	78.2814	78.4475		77.182	78.435
67	78.346		32.036	78.3638	78.2809	78.4468		78	78.161
66	77.692		32.1077	78.3633	78.2804	78.4461		78.204	78.699
63	78.183		32.1794	78.3627	78.2799	78.4454		78.359	78.413
63	77.413		32.2511	78.3621	78.2794	78.4447		78.458	77.307
65	77.252		32.3227	78.3615	78.2789	78.444		78.091	77.325
66	77.641		32.3944	78.3609	78.2784	78.4433		78.865	77.986
68	79.807		32.4661	78.3603	78.278	78.4425		78.918	78.852
59	78.064		32.5377	78.3597	78.2775	78.4418		78.396	78.968
63	78.673		32.6094	78.3591	78.277	78.4411		78.27	77.702
65	78.778		32.6811	78.3585	78.2765	78.4404		78.459	77.858
64	77.976		32.7528	78.3579	78.276	78.4397		78.079	78.669
61	77.963		32.8244	78.3573	78.2755	78.439		78.707	78.499
59	78.757		32.8961	78.3567	78.275	78.4383		78.224	77.702
59	77.526		32.9678	78.3561	78.2745	78.4376		78.042	77.523
68	77.541		33.0394	78.3555	78.274	78.4369		78.115	78.715
64	77.469		33.1111	78.3549	78.2736	78.4362		78.552	76.47
60	77.765		33.1828	78.3543	78.2731	78.4354		77.993	76.851
63	78.265		33.2545	78.3537	78.2726	78.4347		78.516	78.56
61	78.003		33.3261	78.3531	78.2721	78.434		78.304	78.787
63	78.697		33.3978	78.3525	78.2716	78.4333		78.743	78.111
68	77.976		33.4695	78.3519	78.2711	78.4326		78.608	78.179
71	77.692		33.5411	78.3513	78.2706	78.4319		78.801	78.81
76	78.504		33.6128	78.3507	78.2701	78.4312		78.554	78.43
69	77.95		33.6845	78.3501	78.2696	78.4305		77.763	78.067
77	76.57		33.7562	78.3495	78.2691	78.4298		77.809	77.65
69	78.898		33.8278	78.3489	78.2686	78.4291		78.314	78.335
77	77.267		33.8995	78.3483	78.2682	78.4284		79.226	77.073
72	76.929		33.9712	78.3477	78.2677	78.4277		78.013	78.154
71	77.679		34.0428	78.3471	78.2672	78.427		78.119	77.87
75	76.891		34.1145	78.3465	78.2667	78.4263		78.234	77.723
72	77.846		34.1862	78.3459	78.2662	78.4255		78.779	78.199
76	77.131		34.2579	78.3453	78.2657	78.4248		78.74	78.489
73	77.551		34.3295	78.3447	78.2652	78.4241		77.648	78.597
77	77.873		34.4012	78.3441	78.2647	78.4234		78.162	77.383
71	79.091		34.4729	78.3435	78.2642	78.4227		77.842	78.62
72	79.206		34.5445	78.3429	78.2637	78.422		78.366	76.777
69	77.27		34.6162	78.3423	78.2632	78.4213		78.798	78.046
74	78.037		34.6879	78.3417	78.2627	78.4206		79.166	77.796
70	77.755		34.7596	78.3411	78.2622	78.4199		78.48	77.461
77	78.373		34.8312	78.3405	78.2617	78.4192		77.288	78.288
70	76.932		34.9029	78.3399	78.2612	78.4185		79.421	79.427
74	78.687		34.9746	78.3393	78.2607	78.4178		78.436	77.811
70	76.74		35.0462	78.3387	78.2602	78.4171		77.992	77.807
73	77.427		35.1179	78.3381	78.2598	78.4164		78.271	77.929
70	79.299		35.1896	78.3375	78.2593	78.4157		78.585	78.331
71	77.978		35.2613	78.3369	78.2588	78.415		78.156	77.478
71	77.944		35.3329	78.3363	78.2583	78.4143		78.045	78.091
71	78.07		35.4046	78.3357	78.2578	78.4136		78.214	79.048
72	77.75		35.4763	78.3351	78.2573	78.4129		77.972	77.651
68	77.942		35.5479	78.3345	78.2568	78.4122		78.304	77.826
69	77.67		35.6196	78.3339	78.2563	78.4115		78.814	76.96
76	77.05		35.6913	78.3333	78.2558	78.4108		77.93	77.901
75	77.313		35.763	78.3327	78.2553	78.4101		78.805	77.596
74	78.134		35.8346	78.3321	78.2548	78.4094		77.191	78.317
78	78.088		35.9063	78.3315	78.2543	78.4087		78.48	77.363
76	77.567		35.978	78.3309	78.2538	78.408		78.874	77.595
77	79.141		36.0496	78.3303	78.2533	78.4073		77.834	77.29
74	77.345		36.1213	78.3297	78.2528	78.4066		76.949	77.597
70	77.692		36.193	78.3291	78.2523	78.4059		78.281	77.665
75	78.663		36.2647	78.3285	78.2518	78.4052		78.19	77.759
73	77.13		36.3363	78.3279	78.2513	78.4045		78.216	79.661
73	77.732		36.408	78.3273	78.2508	78.4038		78.292	78.142
74	78.579		36.4797	78.3267	78.2503	78.4031		78.655	77.251
78	79.363		36.5514	78.3261	78.2498	78.4024		77.836	78.596
74	78.291		36.623	78.3255	78.2493	78.4017		78.599	78.408
71	77.711		36.6947	78.3249	78.2488	78.401		78.798	78.362
77	77.792		36.7664	78.3243	78.2483	78.4003		77.941	77.808
78	78.053		36.838	78.3237	78.2478	78.3996		77.523	78.618
72	77.818		36.9097	78.3231	78.2473	78.3989		77.897	79.229
78	78.583		36.9814	78.3225	78.2468	78.3982		77.941	78.795
83	76.814		37.0531	78.3219	78.2463	78.3975		77.801	78.256
85	77.664		37.1247	78.3213	78.2458	78.3968		78.476	78.816
78	77.454		37.1964	78.3207	78.2453	78.3961		77.875	78.633
83	78.094		37.2681	78.3201	78.2448	78.3954		77.141	78.327
82	78.287		37.3397	78.3195	78.2442	78.3947		79.029	77.76
82	77.972		37.4114	78.3189	78.2437	78.394		78.86	78.501
79	78.922		37.4831	78.3183	78.2432	78.3933		78.029	77.286
83	76.931		37.5548	78.3177	78.2427	78.3926		77.906	77.575
85	78.365		37.6264	78.3171	78.2422	78.392		78.251	77.553
82	76.94		37.6981	78.3165	78.2417	78.3913		78.406	78.499
88	76.561		37.7698	78.3159	78.2412	78.3906		78.572	78.873
85	77.266		37.8414	78.3153	78.2407	78.3899		78.891	78.117
82	78.859		37.9131	78.3147	78.2402	78.3892		78.562	78.473
80	76.807		37.9848	78.3141	78.2397	78.3885		78.516	77.872
80	77.873		38.0565	78.3135	78.2392	78.3878		78.655	78.462
83	77.418		38.1281	78.3129	78.2387	78.3871		77.754	77.342
80	78.923		38.1998	78.3123	78.2382	78.3864		78.778	77.857
84	77.205		38.2715	78.3117	78.2377	78.3857		78.864	77.179
81	79.265		38.3431	78.3111	78.2372	78.385		78.494	76.936
79	78.92		38.4148	78.3105	78.2367	78.3843		78.743	77.19
79	77.501		38.4865	78.3099	78.2361	78.3836		78.175	78.513
87	77.855		38.5582	78.3093	78.2356	78.383		78.895	78.217
80	79.132		38.6298	78.3087	78.2351	78.3823		78.535	77.171
79	79.121		38.7015	78.3081	78.2346	78.3816		78.294	77.597
79	77.73		38.7732	78.3075	78.2341	78.3809		78.482	76.704
87	78.36		38.8448	78.3069	78.2336	78.3802		78.208	77.528
79	78.232		38.9165	78.3063	78.2331	78.3795			77.683
81	78.992		38.9882	78.3057	78.2326	78.3788			77.901
80	78.543		39.0599	78.3051	78.2321	78.3781			76.315
82	77.628		39.1315	78.3045	78.2316	78.3774			78.676
80	78.732		39.2032	78.3039	78.231	78.3768			77.678
78	77.868		39.2749	78.3033	78.2305	78.3761			77.741
80	76.875		39.3465	78.3027	78.23	78.3754			77.954
86	78.598		39.4182	78.3021	78.2295	78.3747			77.878
79	78.85		39.4899	78.3015	78.229	78.374			77.567
79	78.274		39.5616	78.3009	78.2285	78.3733			78.529
84	78.119		39.6332	78.3003	78.228	78.3726			78.958
80	78.741		39.7049	78.2997	78.2275	78.372			77.754
86	78.298		39.7766	78.2991	78.2269	78.3713			77.809
Males			39.8482	78.2985	78.2264	78.3706			77.356
18	77.782		39.9199	78.2979	78.2259	78.3699			78.083
23	77.984		39.9916	78.2973	78.2254	78.3692			77.013
23	78.689		40.0633	78.2967	78.2249	78.3685			77.621
25	77.401		40.1349	78.2961	78.2244	78.3678			78.702
20	78.491		40.2066	78.2955	78.2239	78.3672			78.294
29	78.405		40.2783	78.2949	78.2233	78.3665			77.663
28	78.793		40.3499	78.2943	78.2228	78.3658			77.28
19	78.456		40.4216	78.2937	78.2223	78.3651			78.626
25	78.104		40.4933	78.2931	78.2218	78.3644			78.44
28	78.891		40.565	78.2925	78.2213	78.3638			78.843
26	78.598		40.6366	78.2919	78.2208	78.3631			77.227
28	78.668		40.7083	78.2913	78.2202	78.3624			78.475
22	77.768		40.78	78.2907	78.2197	78.3617			79.165
27	78.452		40.8517	78.2901	78.2192	78.361
28	79.097		40.9233	78.2895	78.2187	78.3603
18	78.813		40.995	78.2889	78.2182	78.3597
19	78.196		41.0667	78.2883	78.2176	78.359
24	78.023		41.1383	78.2877	78.2171	78.3583
23	78.192		41.21	78.2871	78.2166	78.3576
18	78.427		41.2817	78.2865	78.2161	78.357
26	78.895		41.3534	78.2859	78.2156	78.3563
27	78.332		41.425	78.2853	78.215	78.3556
27	78.853		41.4967	78.2847	78.2145	78.3549
27	79.195		41.5684	78.2841	78.214	78.3542
31	78.258		41.64	78.2835	78.2135	78.3536
29	78.543		41.7117	78.2829	78.213	78.3529
34	79.181		41.7834	78.2823	78.2124	78.3522
37	77.444		41.8551	78.2817	78.2119	78.3515
34	78.938		41.9267	78.2811	78.2114	78.3509
37	79.494		41.9984	78.2805	78.2109	78.3502
34	77.642		42.0701	78.2799	78.2103	78.3495
31	78.334		42.1417	78.2793	78.2098	78.3488
30	77.338		42.2134	78.2787	78.2093	78.3482
33	78.244		42.2851	78.2781	78.2088	78.3475
35	78.413		42.3568	78.2775	78.2082	78.3468
34	78.636		42.4284	78.2769	78.2077	78.3461
37	78.373		42.5001	78.2763	78.2072	78.3455
31	78.342		42.5718	78.2757	78.2067	78.3448
30	78.526		42.6434	78.2751	78.2061	78.3441
32	78.151		42.7151	78.2745	78.2056	78.3434
37	78.357		42.7868	78.2739	78.2051	78.3428
35	77.618		42.8585	78.2733	78.2046	78.3421
37	78.466		42.9301	78.2727	78.204	78.3414
37	77.182		43.0018	78.2721	78.2035	78.3408
37	78		43.0735	78.2715	78.203	78.3401
38	78.204		43.1451	78.2709	78.2024	78.3394
29	78.359		43.2168	78.2703	78.2019	78.3388
36	78.458		43.2885	78.2697	78.2014	78.3381
31	78.091		43.3602	78.2691	78.2008	78.3374
35	78.865		43.4318	78.2685	78.2003	78.3367
36	78.918		43.5035	78.2679	78.1998	78.3361
34	78.396		43.5752	78.2673	78.1993	78.3354
29	78.27		43.6468	78.2667	78.1987	78.3347
35	78.459		43.7185	78.2661	78.1982	78.3341
33	78.079		43.7902	78.2655	78.1977	78.3334
36	78.707		43.8619	78.2649	78.1971	78.3327
32	78.224		43.9335	78.2643	78.1966	78.3321
33	78.042		44.0052	78.2637	78.1961	78.3314
37	78.115		44.0769	78.2631	78.1955	78.3308
37	78.552		44.1485	78.2625	78.195	78.3301
34	77.993		44.2202	78.2619	78.1945	78.3294
37	78.516		44.2919	78.2613	78.1939	78.3288
34	78.304		44.3636	78.2607	78.1934	78.3281
37	78.743		44.4352	78.2601	78.1928	78.3274
38	78.608		44.5069	78.2595	78.1923	78.3268
35	78.801		44.5786	78.2589	78.1918	78.3261
37	78.554		44.6503	78.2583	78.1912	78.3254
38	77.763		44.7219	78.2577	78.1907	78.3248
29	77.809		44.7936	78.2571	78.1902	78.3241
30	78.314		44.8653	78.2565	78.1896	78.3235
38	79.226		44.9369	78.2559	78.1891	78.3228
36	78.013		45.0086	78.2553	78.1885	78.3221
36	78.119		45.0803	78.2547	78.188	78.3215
45	78.234		45.152	78.2541	78.1875	78.3208
40	78.779		45.2236	78.2535	78.1869	78.3202
48	78.74		45.2953	78.2529	78.1864	78.3195
41	77.648		45.367	78.2523	78.1858	78.3188
47	76.522		45.4386	78.2517	78.1853	78.3182
44	78.162		45.5103	78.2511	78.1848	78.3175
46	77.842		45.582	78.2505	78.1842	78.3169
48	78.366		45.6537	78.2499	78.1837	78.3162
41	78.798		45.7253	78.2493	78.1831	78.3156
43	79.166		45.797	78.2488	78.1826	78.3149
40	78.48		45.8687	78.2482	78.1821	78.3142
46	77.288		45.9403	78.2476	78.1815	78.3136
47	79.421		46.012	78.247	78.181	78.3129
46	78.436		46.0837	78.2464	78.1804	78.3123
40	77.992		46.1554	78.2458	78.1799	78.3116
48	78.271		46.227	78.2452	78.1793	78.311
41	78.585		46.2987	78.2446	78.1788	78.3103
47	78.156		46.3704	78.244	78.1782	78.3097
39	78.045		46.442	78.2434	78.1777	78.309
47	78.214		46.5137	78.2428	78.1771	78.3084
38	77.972		46.5854	78.2422	78.1766	78.3077
40	78.304		46.6571	78.2416	78.176	78.3071
47	78.814		46.7287	78.241	78.1755	78.3064
48	77.93		46.8004	78.2404	78.1749	78.3058
39	78.805		46.8721	78.2398	78.1744	78.3051
48	77.191		46.9437	78.2392	78.1739	78.3045
42	78.48		47.0154	78.2386	78.1733	78.3038
42	78.874		47.0871	78.238	78.1728	78.3032
40	77.834		47.1588	78.2374	78.1722	78.3025
46	76.949		47.2304	78.2368	78.1716	78.3019
40	78.281		47.3021	78.2362	78.1711	78.3012
45	78.19		47.3738	78.2356	78.1705	78.3006
39	78.216		47.4454	78.235	78.17	78.2999
45	78.292		47.5171	78.2344	78.1694	78.2993
42	78.655		47.5888	78.2338	78.1689	78.2986
41	77.836		47.6605	78.2332	78.1683	78.298
47	78.599		47.7321	78.2326	78.1678	78.2973
42	78.798		47.8038	78.232	78.1672	78.2967
40	77.941		47.8755	78.2314	78.1667	78.2961
40	77.523		47.9471	78.2308	78.1661	78.2954
44	77.897		48.0188	78.2302	78.1656	78.2948
48	77.941		48.0905	78.2296	78.165	78.2941
40	77.801		48.1622	78.229	78.1644	78.2935
46	78.476		48.2338	78.2284	78.1639	78.2928
45	77.875		48.3055	78.2278	78.1633	78.2922
45	77.141		48.3772	78.2272	78.1628	78.2916
42	79.029		48.4488	78.2266	78.1622	78.2909
44	78.86		48.5205	78.226	78.1617	78.2903
43	78.029		48.5922	78.2254	78.1611	78.2896
47	77.906		48.6639	78.2248	78.1605	78.289
55	77.81		48.7355	78.2242	78.16	78.2884
55	77.93		48.8072	78.2236	78.1594	78.2877
57	78.835		48.8789	78.223	78.1589	78.2871
56	78.317		48.9506	78.2224	78.1583	78.2865
55	78.012		49.0222	78.2218	78.1577	78.2858
57	77.869		49.0939	78.2212	78.1572	78.2852
58	78.398		49.1656	78.2206	78.1566	78.2845
55	78.04		49.2372	78.22	78.156	78.2839
57	77.648		49.3089	78.2194	78.1555	78.2833
55	78.285		49.3806	78.2188	78.1549	78.2826
56	78.041		49.4523	78.2182	78.1544	78.282
54	78.904		49.5239	78.2176	78.1538	78.2814
48	78.251		49.5956	78.217	78.1532	78.2807
57	78.912		49.6673	78.2164	78.1527	78.2801
56	78.794		49.7389	78.2158	78.1521	78.2795
52	78.406		49.8106	78.2152	78.1515	78.2788
51	78.572		49.8823	78.2146	78.151	78.2782
57	77.869		49.954	78.214	78.1504	78.2776
52	78.891		50.0256	78.2134	78.1498	78.2769
52	78.562		50.0973	78.2128	78.1493	78.2763
56	78.094		50.169	78.2122	78.1487	78.2757
56	78.288		50.2406	78.2116	78.1481	78.2751
56	77.646		50.3123	78.211	78.1475	78.2744
52	78.516		50.384	78.2104	78.147	78.2738
58	77.775		50.4557	78.2098	78.1464	78.2732
58	76.869		50.5273	78.2092	78.1458	78.2725
51	78.655		50.599	78.2086	78.1453	78.2719
50	77.754		50.6707	78.208	78.1447	78.2713
55	78.382		50.7423	78.2074	78.1441	78.2707
50	78.778		50.814	78.2068	78.1435	78.27
52	78.864		50.8857	78.2062	78.143	78.2694
54	78.426		50.9574	78.2056	78.1424	78.2688
53	78.494		51.029	78.205	78.1418	78.2682
55	78.145		51.1007	78.2044	78.1412	78.2675
56	77.932		51.1724	78.2038	78.1407	78.2669
49	78.743		51.244	78.2032	78.1401	78.2663
54	78.136		51.3157	78.2026	78.1395	78.2657
53	78.175		51.3874	78.202	78.1389	78.265
49	78.895		51.4591	78.2014	78.1384	78.2644
52	78.535		51.5307	78.2008	78.1378	78.2638
51	78.294		51.6024	78.2002	78.1372	78.2632
54	78.757		51.6741	78.1996	78.1366	78.2626
54	78.13		51.7457	78.199	78.1361	78.2619
52	78.482		51.8174	78.1984	78.1355	78.2613
51	78.208		51.8891	78.1978	78.1349	78.2607
58	78.43		51.9608	78.1972	78.1343	78.2601
62	77.775		52.0324	78.1966	78.1337	78.2595
65	78.724		52.1041	78.196	78.1332	78.2588
58	78.084		52.1758	78.1954	78.1326	78.2582
66	77.599		52.2474	78.1948	78.132	78.2576
67	77.787		52.3191	78.1942	78.1314	78.257
66	77.335		52.3908	78.1936	78.1308	78.2564
60	77.52		52.4625	78.193	78.1302	78.2558
60	78.428		52.5341	78.1924	78.1297	78.2551
62	78.011		52.6058	78.1918	78.1291	78.2545
63	78.245		52.6775	78.1912	78.1285	78.2539
60	77.918		52.7491	78.1906	78.1279	78.2533
64	77.749		52.8208	78.19	78.1273	78.2527
67	78.399		52.8925	78.1894	78.1267	78.2521
68	79.194		52.9642	78.1888	78.1261	78.2515
68	78.44		53.0358	78.1882	78.1256	78.2509
62	78.435		53.1075	78.1876	78.125	78.2502
65	78.161		53.1792	78.187	78.1244	78.2496
66	78.699		53.2509	78.1864	78.1238	78.249
68	78.413		53.3225	78.1858	78.1232	78.2484
66	77.307		53.3942	78.1852	78.1226	78.2478
62	77.325		53.4659	78.1846	78.122	78.2472
61	77.986		53.5375	78.184	78.1214	78.2466
60	78.852		53.6092	78.1834	78.1208	78.246
59	78.968		53.6809	78.1828	78.1202	78.2454
59	77.702		53.7526	78.1822	78.1197	78.2448
62	77.858		53.8242	78.1816	78.1191	78.2442
67	78.669		53.8959	78.181	78.1185	78.2435
58	78.499		53.9676	78.1804	78.1179	78.2429
64	77.702		54.0392	78.1798	78.1173	78.2423
60	77.523		54.1109	78.1792	78.1167	78.2417
63	78.715		54.1826	78.1786	78.1161	78.2411
67	76.47		54.2543	78.178	78.1155	78.2405
59	76.851		54.3259	78.1774	78.1149	78.2399
61	78.56		54.3976	78.1768	78.1143	78.2393
63	78.787		54.4693	78.1762	78.1137	78.2387
58	78.111		54.5409	78.1756	78.1131	78.2381
63	78.179		54.6126	78.175	78.1125	78.2375
66	78.81		54.6843	78.1744	78.1119	78.2369
60	78.43		54.756	78.1738	78.1113	78.2363
66	78.067		54.8276	78.1732	78.1107	78.2357
65	77.65		54.8993	78.1726	78.1101	78.2351
64	78.335		54.971	78.172	78.1095	78.2345
65	77.073		55.0426	78.1714	78.1089	78.2339
66	78.154		55.1143	78.1708	78.1083	78.2333
64	77.87		55.186	78.1702	78.1077	78.2327
67	77.723		55.2577	78.1696	78.1071	78.2321
67	78.199		55.3293	78.169	78.1065	78.2315
68	78.489		55.401	78.1684	78.1059	78.2309
68	78.597		55.4727	78.1678	78.1053	78.2303
70	77.383		55.5443	78.1672	78.1047	78.2297
72	78.62		55.616	78.1666	78.1041	78.2291
72	76.777		55.6877	78.166	78.1035	78.2285
68	78.046		55.7594	78.1654	78.1029	78.2279
77	77.796		55.831	78.1648	78.1023	78.2274
73	77.461		55.9027	78.1642	78.1017	78.2268
68	78.288		55.9744	78.1636	78.1011	78.2262
72	79.427		56.046	78.163	78.1005	78.2256
75	77.811		56.1177	78.1624	78.0999	78.225
71	77.807		56.1894	78.1618	78.0993	78.2244
69	77.929		56.2611	78.1612	78.0986	78.2238
69	78.331		56.3327	78.1606	78.098	78.2232
70	77.478		56.4044	78.16	78.0974	78.2226
70	78.091		56.4761	78.1594	78.0968	78.222
76	79.048		56.5477	78.1588	78.0962	78.2214
71	77.651		56.6194	78.1582	78.0956	78.2209
78	77.826		56.6911	78.1576	78.095	78.2203
73	76.96		56.7628	78.157	78.0944	78.2197
68	77.901		56.8344	78.1564	78.0938	78.2191
75	77.596		56.9061	78.1558	78.0932	78.2185
73	78.317		56.9778	78.1552	78.0925	78.2179
76	77.363		57.0494	78.1546	78.0919	78.2173
77	77.595		57.1211	78.154	78.0913	78.2168
68	77.29		57.1928	78.1534	78.0907	78.2162
68	77.597		57.2645	78.1528	78.0901	78.2156
76	77.665		57.3361	78.1522	78.0895	78.215
69	77.759		57.4078	78.1516	78.0889	78.2144
78	79.661		57.4795	78.151	78.0882	78.2138
75	78.142		57.5512	78.1504	78.0876	78.2133
75	77.251		57.6228	78.1498	78.087	78.2127
69	78.596		57.6945	78.1492	78.0864	78.2121
71	78.408		57.7662	78.1486	78.0858	78.2115
78	78.362		57.8378	78.148	78.0851	78.2109
72	77.808		57.9095	78.1474	78.0845	78.2103
74	78.618		57.9812	78.1468	78.0839	78.2098
76	79.229		58.0529	78.1462	78.0833	78.2092
71	78.795		58.1245	78.1456	78.0827	78.2086
69	78.256		58.1962	78.145	78.0821	78.208
71	78.816		58.2679	78.1444	78.0814	78.2075
70	78.633		58.3395	78.1438	78.0808	78.2069
71	78.327		58.4112	78.1432	78.0802	78.2063
76	77.76		58.4829	78.1426	78.0796	78.2057
70	78.501		58.5546	78.142	78.0789	78.2051
76	77.286		58.6262	78.1414	78.0783	78.2046
75	77.575		58.6979	78.1408	78.0777	78.204
69	77.553		58.7696	78.1402	78.0771	78.2034
72	78.499		58.8412	78.1396	78.0764	78.2028
79	78.873		58.9129	78.139	78.0758	78.2023
73	78.117		58.9846	78.1384	78.0752	78.2017
85	78.473		59.0563	78.1378	78.0746	78.2011
83	77.872		59.1279	78.1372	78.0739	78.2006
79	78.462		59.1996	78.1366	78.0733	78.2
81	77.342		59.2713	78.136	78.0727	78.1994
81	77.857		59.3429	78.1354	78.0721	78.1988
83	77.179		59.4146	78.1348	78.0714	78.1983
80	76.936		59.4863	78.1343	78.0708	78.1977
85	77.19		59.558	78.1337	78.0702	78.1971
80	78.513		59.6296	78.1331	78.0695	78.1966
83	78.217		59.7013	78.1325	78.0689	78.196
85	77.171		59.773	78.1319	78.0683	78.1954
83	77.597		59.8446	78.1313	78.0676	78.1949
84	76.704		59.9163	78.1307	78.067	78.1943
79	77.528		59.988	78.1301	78.0664	78.1937
79	77.683		60.0597	78.1295	78.0658	78.1932
80	77.901		60.1313	78.1289	78.0651	78.1926
80	78.676		60.203	78.1283	78.0645	78.192
87	77.678		60.2747	78.1277	78.0639	78.1915
82	77.741		60.3463	78.1271	78.0632	78.1909
80	77.954		60.418	78.1265	78.0626	78.1903
79	77.878		60.4897	78.1259	78.0619	78.1898
78	77.567		60.5614	78.1253	78.0613	78.1892
84	78.529		60.633	78.1247	78.0607	78.1886
80	78.958		60.7047	78.1241	78.06	78.1881
82	77.754		60.7764	78.1235	78.0594	78.1875
79	77.809		60.848	78.1229	78.0588	78.187
81	77.356		60.9197	78.1223	78.0581	78.1864
81	78.083		60.9914	78.1217	78.0575	78.1858
79	77.013		61.0631	78.1211	78.0569	78.1853
83	77.621		61.1347	78.1205	78.0562	78.1847
79	78.702		61.2064	78.1199	78.0556	78.1842
79	78.294		61.2781	78.1193	78.0549	78.1836
86	77.663		61.3497	78.1187	78.0543	78.183
80	77.28		61.4214	78.1181	78.0537	78.1825
80	78.626		61.4931	78.1175	78.053	78.1819
84	78.44		61.5648	78.1169	78.0524	78.1814
82	78.843		61.6364	78.1163	78.0517	78.1808
81	77.227		61.7081	78.1157	78.0511	78.1802
83	78.475		61.7798	78.1151	78.0504	78.1797
79	79.165		61.8515	78.1145	78.0498	78.1791
			61.9231	78.1139	78.0492	78.1786
			61.9948	78.1133	78.0485	78.178
			62.0665	78.1127	78.0479	78.1775
			62.1381	78.1121	78.0472	78.1769
			62.2098	78.1115	78.0466	78.1764
			62.2815	78.1109	78.0459	78.1758
			62.3532	78.1103	78.0453	78.1753
			62.4248	78.1097	78.0446	78.1747
			62.4965	78.1091	78.044	78.1742
			62.5682	78.1085	78.0433	78.1736
			62.6398	78.1079	78.0427	78.1731
			62.7115	78.1073	78.042	78.1725
			62.7832	78.1067	78.0414	78.172
			62.8549	78.1061	78.0407	78.1714
			62.9265	78.1055	78.0401	78.1709
			62.9982	78.1049	78.0394	78.1703
			63.0699	78.1043	78.0388	78.1698
			63.1415	78.1037	78.0381	78.1692
			63.2132	78.1031	78.0375	78.1687
			63.2849	78.1025	78.0368	78.1681
			63.3566	78.1019	78.0362	78.1676
			63.4282	78.1013	78.0355	78.167
			63.4999	78.1007	78.0349	78.1665
			63.5716	78.1001	78.0342	78.1659
			63.6432	78.0995	78.0336	78.1654
			63.7149	78.0989	78.0329	78.1648
			63.7866	78.0983	78.0323	78.1643
			63.8583	78.0977	78.0316	78.1637
			63.9299	78.0971	78.031	78.1632
			64.0016	78.0965	78.0303	78.1627
			64.0733	78.0959	78.0297	78.1621
			64.1449	78.0953	78.029	78.1616
			64.2166	78.0947	78.0283	78.161
			64.2883	78.0941	78.0277	78.1605
			64.36	78.0935	78.027	78.1599
			64.4316	78.0929	78.0264	78.1594
			64.5033	78.0923	78.0257	78.1589
			64.575	78.0917	78.025	78.1583
			64.6466	78.0911	78.0244	78.1578
			64.7183	78.0905	78.0237	78.1572
			64.79	78.0899	78.0231	78.1567
			64.8617	78.0893	78.0224	78.1562
			64.9333	78.0887	78.0217	78.1556
			65.005	78.0881	78.0211	78.1551
			65.0767	78.0875	78.0204	78.1546
			65.1483	78.0869	78.0198	78.154
			65.22	78.0863	78.0191	78.1535
			65.2917	78.0857	78.0184	78.1529
			65.3634	78.0851	78.0178	78.1524
			65.435	78.0845	78.0171	78.1519
			65.5067	78.0839	78.0165	78.1513
			65.5784	78.0833	78.0158	78.1508
			65.6501	78.0827	78.0151	78.1503
			65.7217	78.0821	78.0145	78.1497
			65.7934	78.0815	78.0138	78.1492
			65.8651	78.0809	78.0131	78.1487
			65.9367	78.0803	78.0125	78.1481
			66.0084	78.0797	78.0118	78.1476
			66.0801	78.0791	78.0111	78.1471
			66.1518	78.0785	78.0105	78.1465
			66.2234	78.0779	78.0098	78.146
			66.2951	78.0773	78.0091	78.1455
			66.3668	78.0767	78.0085	78.1449
			66.4384	78.0761	78.0078	78.1444
			66.5101	78.0755	78.0071	78.1439
			66.5818	78.0749	78.0065	78.1434
			66.6535	78.0743	78.0058	78.1428
			66.7251	78.0737	78.0051	78.1423
			66.7968	78.0731	78.0044	78.1418
			66.8685	78.0725	78.0038	78.1412
			66.9401	78.0719	78.0031	78.1407
			67.0118	78.0713	78.0024	78.1402
			67.0835	78.0707	78.0018	78.1397
			67.1552	78.0701	78.0011	78.1391
			67.2268	78.0695	78.0004	78.1386
			67.2985	78.0689	77.9997	78.1381
			67.3702	78.0683	77.9991	78.1375
			67.4418	78.0677	77.9984	78.137
			67.5135	78.0671	77.9977	78.1365
			67.5852	78.0665	77.997	78.136
			67.6569	78.0659	77.9964	78.1354
			67.7285	78.0653	77.9957	78.1349
			67.8002	78.0647	77.995	78.1344
			67.8719	78.0641	77.9943	78.1339
			67.9435	78.0635	77.9937	78.1334
			68.0152	78.0629	77.993	78.1328
			68.0869	78.0623	77.9923	78.1323
			68.1586	78.0617	77.9916	78.1318
			68.2302	78.0611	77.991	78.1313
			68.3019	78.0605	77.9903	78.1307
			68.3736	78.0599	77.9896	78.1302
			68.4452	78.0593	77.9889	78.1297
			68.5169	78.0587	77.9883	78.1292
			68.5886	78.0581	77.9876	78.1287
			68.6603	78.0575	77.9869	78.1281
			68.7319	78.0569	77.9862	78.1276
			68.8036	78.0563	77.9855	78.1271
			68.8753	78.0557	77.9849	78.1266
			68.9469	78.0551	77.9842	78.1261
			69.0186	78.0545	77.9835	78.1255
			69.0903	78.0539	77.9828	78.125
			69.162	78.0533	77.9821	78.1245
			69.2336	78.0527	77.9815	78.124
			69.3053	78.0521	77.9808	78.1235
			69.377	78.0515	77.9801	78.123
			69.4486	78.0509	77.9794	78.1224
			69.5203	78.0503	77.9787	78.1219
			69.592	78.0497	77.978	78.1214
			69.6637	78.0491	77.9774	78.1209
			69.7353	78.0485	77.9767	78.1204
			69.807	78.0479	77.976	78.1199
			69.8787	78.0473	77.9753	78.1193
			69.9504	78.0467	77.9746	78.1188
			70.022	78.0461	77.9739	78.1183
			70.0937	78.0455	77.9732	78.1178
			70.1654	78.0449	77.9726	78.1173
			70.237	78.0443	77.9719	78.1168
			70.3087	78.0437	77.9712	78.1163
			70.3804	78.0431	77.9705	78.1158
			70.4521	78.0425	77.9698	78.1152
			70.5237	78.0419	77.9691	78.1147
			70.5954	78.0413	77.9684	78.1142
			70.6671	78.0407	77.9678	78.1137
			70.7387	78.0401	77.9671	78.1132
			70.8104	78.0395	77.9664	78.1127
			70.8821	78.0389	77.9657	78.1122
			70.9538	78.0383	77.965	78.1117
			71.0254	78.0377	77.9643	78.1112
			71.0971	78.0371	77.9636	78.1106
			71.1688	78.0365	77.9629	78.1101
			71.2404	78.0359	77.9622	78.1096
			71.3121	78.0353	77.9616	78.1091
			71.3838	78.0347	77.9609	78.1086
			71.4555	78.0341	77.9602	78.1081
			71.5271	78.0335	77.9595	78.1076
			71.5988	78.0329	77.9588	78.1071
			71.6705	78.0323	77.9581	78.1066
			71.7421	78.0317	77.9574	78.1061
			71.8138	78.0311	77.9567	78.1056
			71.8855	78.0305	77.956	78.1051
			71.9572	78.0299	77.9553	78.1046
			72.0288	78.0293	77.9546	78.1041
			72.1005	78.0287	77.9539	78.1035
			72.1722	78.0281	77.9532	78.103
			72.2438	78.0275	77.9526	78.1025
			72.3155	78.0269	77.9519	78.102
			72.3872	78.0263	77.9512	78.1015
			72.4589	78.0257	77.9505	78.101
			72.5305	78.0251	77.9498	78.1005
			72.6022	78.0245	77.9491	78.1
			72.6739	78.0239	77.9484	78.0995
			72.7455	78.0233	77.9477	78.099
			72.8172	78.0227	77.947	78.0985
			72.8889	78.0221	77.9463	78.098
			72.9606	78.0215	77.9456	78.0975
			73.0322	78.0209	77.9449	78.097
			73.1039	78.0203	77.9442	78.0965
			73.1756	78.0197	77.9435	78.096
			73.2472	78.0192	77.9428	78.0955
			73.3189	78.0186	77.9421	78.095
			73.3906	78.018	77.9414	78.0945
			73.4623	78.0174	77.9407	78.094
			73.5339	78.0168	77.94	78.0935
			73.6056	78.0162	77.9393	78.093
			73.6773	78.0156	77.9386	78.0925
			73.7489	78.015	77.9379	78.092
			73.8206	78.0144	77.9372	78.0915
			73.8923	78.0138	77.9365	78.091
			73.964	78.0132	77.9358	78.0905
			74.0356	78.0126	77.9351	78.09
			74.1073	78.012	77.9344	78.0895
			74.179	78.0114	77.9337	78.089
			74.2507	78.0108	77.933	78.0885
			74.3223	78.0102	77.9323	78.088
			74.394	78.0096	77.9316	78.0875
			74.4657	78.009	77.9309	78.087
			74.5373	78.0084	77.9302	78.0865
			74.609	78.0078	77.9295	78.086
			74.6807	78.0072	77.9288	78.0855
			74.7524	78.0066	77.9281	78.085
			74.824	78.006	77.9274	78.0845
			74.8957	78.0054	77.9267	78.084
			74.9674	78.0048	77.926	78.0835
			75.039	78.0042	77.9253	78.083
			75.1107	78.0036	77.9246	78.0825
			75.1824	78.003	77.9239	78.0821
			75.2541	78.0024	77.9232	78.0816
			75.3257	78.0018	77.9225	78.0811
			75.3974	78.0012	77.9218	78.0806
			75.4691	78.0006	77.9211	78.0801
			75.5407	78	77.9204	78.0796
			75.6124	77.9994	77.9196	78.0791
			75.6841	77.9988	77.9189	78.0786
			75.7558	77.9982	77.9182	78.0781
			75.8274	77.9976	77.9175	78.0776
			75.8991	77.997	77.9168	78.0771
			75.9708	77.9964	77.9161	78.0766
			76.0424	77.9958	77.9154	78.0761
			76.1141	77.9952	77.9147	78.0756
			76.1858	77.9946	77.914	78.0752
			76.2575	77.994	77.9133	78.0747
			76.3291	77.9934	77.9126	78.0742
			76.4008	77.9928	77.9119	78.0737
			76.4725	77.9922	77.9112	78.0732
			76.5441	77.9916	77.9105	78.0727
			76.6158	77.991	77.9097	78.0722
			76.6875	77.9904	77.909	78.0717
			76.7592	77.9898	77.9083	78.0712
			76.8308	77.9892	77.9076	78.0707
			76.9025	77.9886	77.9069	78.0702
			76.9742	77.988	77.9062	78.0698
			77.0458	77.9874	77.9055	78.0693
			77.1175	77.9868	77.9048	78.0688
			77.1892	77.9862	77.9041	78.0683
			77.2609	77.9856	77.9034	78.0678
			77.3325	77.985	77.9026	78.0673
			77.4042	77.9844	77.9019	78.0668
			77.4759	77.9838	77.9012	78.0663
			77.5475	77.9832	77.9005	78.0659
			77.6192	77.9826	77.8998	78.0654
			77.6909	77.982	77.8991	78.0649
			77.7626	77.9814	77.8984	78.0644
			77.8342	77.9808	77.8977	78.0639
			77.9059	77.9802	77.897	78.0634
			77.9776	77.9796	77.8962	78.0629
			78.0492	77.979	77.8955	78.0624
			78.1209	77.9784	77.8948	78.062
			78.1926	77.9778	77.8941	78.0615
			78.2643	77.9772	77.8934	78.061
			78.3359	77.9766	77.8927	78.0605
			78.4076	77.976	77.892	78.06
			78.4793	77.9754	77.8912	78.0595
			78.551	77.9748	77.8905	78.059
			78.6226	77.9742	77.8898	78.0586
			78.6943	77.9736	77.8891	78.0581
			78.766	77.973	77.8884	78.0576
			78.8376	77.9724	77.8877	78.0571
			78.9093	77.9718	77.887	78.0566
			78.981	77.9712	77.8862	78.0561
			79.0527	77.9706	77.8855	78.0557
			79.1243	77.97	77.8848	78.0552
			79.196	77.9694	77.8841	78.0547
			79.2677	77.9688	77.8834	78.0542
			79.3393	77.9682	77.8827	78.0537
			79.411	77.9676	77.8819	78.0532
			79.4827	77.967	77.8812	78.0528
			79.5544	77.9664	77.8805	78.0523
			79.626	77.9658	77.8798	78.0518
			79.6977	77.9652	77.8791	78.0513
			79.7694	77.9646	77.8784	78.0508
			79.841	77.964	77.8776	78.0504
			79.9127	77.9634	77.8769	78.0499
			79.9844	77.9628	77.8762	78.0494
			80.0561	77.9622	77.8755	78.0489
			80.1277	77.9616	77.8748	78.0484
			80.1994	77.961	77.8741	78.0479
			80.2711	77.9604	77.8733	78.0475
			80.3427	77.9598	77.8726	78.047
			80.4144	77.9592	77.8719	78.0465
			80.4861	77.9586	77.8712	78.046
			80.5578	77.958	77.8705	78.0455
			80.6294	77.9574	77.8697	78.0451
			80.7011	77.9568	77.869	78.0446
			80.7728	77.9562	77.8683	78.0441
			80.8444	77.9556	77.8676	78.0436
			80.9161	77.955	77.8669	78.0432
			80.9878	77.9544	77.8661	78.0427
			81.0595	77.9538	77.8654	78.0422
			81.1311	77.9532	77.8647	78.0417
			81.2028	77.9526	77.864	78.0412
			81.2745	77.952	77.8633	78.0408
			81.3461	77.9514	77.8625	78.0403
			81.4178	77.9508	77.8618	78.0398
			81.4895	77.9502	77.8611	78.0393
			81.5612	77.9496	77.8604	78.0389
			81.6328	77.949	77.8596	78.0384
			81.7045	77.9484	77.8589	78.0379
			81.7762	77.9478	77.8582	78.0374
			81.8478	77.9472	77.8575	78.0369
			81.9195	77.9466	77.8568	78.0365
			81.9912	77.946	77.856	78.036
			82.0629	77.9454	77.8553	78.0355
			82.1345	77.9448	77.8546	78.035
			82.2062	77.9442	77.8539	78.0346
			82.2779	77.9436	77.8531	78.0341
			82.3495	77.943	77.8524	78.0336
			82.4212	77.9424	77.8517	78.0331
			82.4929	77.9418	77.851	78.0327
			82.5646	77.9412	77.8503	78.0322
			82.6362	77.9406	77.8495	78.0317
			82.7079	77.94	77.8488	78.0312
			82.7796	77.9394	77.8481	78.0308
			82.8513	77.9388	77.8474	78.0303
			82.9229	77.9382	77.8466	78.0298
			82.9946	77.9376	77.8459	78.0293
			83.0663	77.937	77.8452	78.0289
			83.1379	77.9364	77.8445	78.0284
			83.2096	77.9358	77.8437	78.0279
			83.2813	77.9352	77.843	78.0274
			83.353	77.9346	77.8423	78.027
			83.4246	77.934	77.8416	78.0265
			83.4963	77.9334	77.8408	78.026
			83.568	77.9328	77.8401	78.0255
			83.6396	77.9322	77.8394	78.0251
			83.7113	77.9316	77.8387	78.0246
			83.783	77.931	77.8379	78.0241
			83.8547	77.9304	77.8372	78.0237
			83.9263	77.9298	77.8365	78.0232
			83.998	77.9292	77.8357	78.0227
			84.0697	77.9286	77.835	78.0222
			84.1413	77.928	77.8343	78.0218
			84.213	77.9274	77.8336	78.0213
			84.2847	77.9268	77.8328	78.0208
			84.3564	77.9262	77.8321	78.0204
			84.428	77.9256	77.8314	78.0199
			84.4997	77.925	77.8307	78.0194
			84.5714	77.9244	77.8299	78.0189
			84.643	77.9238	77.8292	78.0185
			84.7147	77.9232	77.8285	78.018
			84.7864	77.9226	77.8277	78.0175
			84.8581	77.922	77.827	78.0171
			84.9297	77.9214	77.8263	78.0166
			85.0014	77.9208	77.8256	78.0161
			85.0731	77.9202	77.8248	78.0156
			85.1447	77.9196	77.8241	78.0152
			85.2164	77.919	77.8234	78.0147
			85.2881	77.9184	77.8226	78.0142
			85.3598	77.9178	77.8219	78.0138
			85.4314	77.9172	77.8212	78.0133
			85.5031	77.9166	77.8205	78.0128
			85.5748	77.916	77.8197	78.0124
			85.6464	77.9154	77.819	78.0119
			85.7181	77.9148	77.8183	78.0114
			85.7898	77.9142	77.8175	78.0109
			85.8615	77.9136	77.8168	78.0105
			85.9331	77.913	77.8161	78.01
			86.0048	77.9124	77.8153	78.0095
			86.0765	77.9118	77.8146	78.0091
			86.1481	77.9112	77.8139	78.0086
			86.2198	77.9106	77.8132	78.0081
			86.2915	77.91	77.8124	78.0077
			86.3632	77.9094	77.8117	78.0072
			86.4348	77.9088	77.811	78.0067
			86.5065	77.9082	77.8102	78.0063
			86.5782	77.9076	77.8095	78.0058
			86.6498	77.907	77.8088	78.0053
			86.7215	77.9064	77.808	78.0049
			86.7932	77.9058	77.8073	78.0044
			86.8649	77.9052	77.8066	78.0039
			86.9365	77.9047	77.8058	78.0035
			87.0082	77.9041	77.8051	78.003
			87.0799	77.9035	77.8044	78.0025
			87.1516	77.9029	77.8036	78.0021
			87.2232	77.9023	77.8029	78.0016
			87.2949	77.9017	77.8022	78.0011
			87.3666	77.9011	77.8014	78.0007
			87.4382	77.9005	77.8007	78.0002
			87.5099	77.8999	77.8	77.9997
			87.5816	77.8993	77.7992	77.9993
			87.6533	77.8987	77.7985	77.9988
			87.7249	77.8981	77.7978	77.9983
			87.7966	77.8975	77.797	77.9979
			87.8683	77.8969	77.7963	77.9974
			87.9399	77.8963	77.7956	77.9969
			88.0116	77.8957	77.7948	77.9965
			88.0833	77.8951	77.7941	77.996
			88.155	77.8945	77.7934	77.9955
			88.2266	77.8939	77.7926	77.9951
			88.2983	77.8933	77.7919	77.9946
			88.37	77.8927	77.7912	77.9941
			88.4416	77.8921	77.7904	77.9937
			88.5133	77.8915	77.7897	77.9932
			88.585	77.8909	77.789	77.9928
			88.6567	77.8903	77.7882	77.9923
			88.7283	77.8897	77.7875	77.9918
			88.8	77.8891	77.7868	77.9914

## Sheet: Fig.1H
Top panel								Bottom panel
Scatter plot			Best line fit					Memory capacity (high density)
Age (years)	Memory capacity (low density)		X-values	Y-values	95% Confidence Interval			Young individuals	Old individuals
Females			17.2	69.5564	69.4093	69.7035		Females	Females
24	68.024		17.2717	69.5554	69.4085	69.7023		68.024	69.2
22	69.029		17.3433	69.5544	69.4077	69.7011		69.029	69.501
28	69.013		17.415	69.5534	69.4069	69.6999		69.013	69.449
28	68.757		17.4867	69.5524	69.4061	69.6987		68.757	69.513
22	68.772		17.5584	69.5514	69.4053	69.6976		68.772	68.856
25	69.507		17.63	69.5504	69.4045	69.6964		69.507	69.032
18	70.058		17.7017	69.5494	69.4037	69.6952		70.058	68.304
25	70.646		17.7734	69.5484	69.4029	69.694		70.646	68.591
28	69.009		17.845	69.5475	69.4021	69.6928		69.009	69.308
25	69.658		17.9167	69.5465	69.4013	69.6917		69.658	69.283
19	70.386		17.9884	69.5455	69.4005	69.6905		70.386	69.072
24	69.185		18.0601	69.5445	69.3997	69.6893		69.185	69.049
27	68.93		18.1317	69.5435	69.3988	69.6881		68.93	68.615
24	70.415		18.2034	69.5425	69.398	69.6869		70.415	69.83
23	69.811		18.2751	69.5415	69.3972	69.6858		69.811	69.909
27	68.349		18.3467	69.5405	69.3964	69.6846		68.349	70.149
21	69.433		18.4184	69.5395	69.3956	69.6834		69.433	68.657
18	69.876		18.4901	69.5385	69.3948	69.6822		69.876	69.275
25	68.112		18.5618	69.5375	69.394	69.6811		68.112	69.2
28	69.718		18.6334	69.5365	69.3932	69.6799		69.718	67.958
26	70.088		18.7051	69.5356	69.3924	69.6787		70.088	69.743
23	69.124		18.7768	69.5346	69.3916	69.6775		69.124	68.679
20	69.32		18.8484	69.5336	69.3908	69.6763		69.32	67.915
28	69.531		18.9201	69.5326	69.39	69.6752		69.531	68.979
28	70.951		18.9918	69.5316	69.3892	69.674		70.951	68.704
24	69.184		19.0635	69.5306	69.3884	69.6728		69.184	67.609
26	67.869		19.1351	69.5296	69.3876	69.6716		67.869	69.205
25	68.268		19.2068	69.5286	69.3868	69.6705		68.268	68.502
26	70.822		19.2785	69.5276	69.386	69.6693		70.822	68.412
26	69.452		19.3502	69.5266	69.3852	69.6681		69.452	67.564
26	69.646		19.4218	69.5256	69.3843	69.6669		69.646	70.03
25	69.74		19.4935	69.5246	69.3835	69.6658		69.74	69.086
24	69.866		19.5652	69.5237	69.3827	69.6646		69.866	68.523
35	70.424		19.6368	69.5227	69.3819	69.6634		70.424	67.386
36	70.338		19.7085	69.5217	69.3811	69.6622		70.338	69.566
35	69.458		19.7802	69.5207	69.3803	69.6611		69.458	70.332
30	69.423		19.8519	69.5197	69.3795	69.6599		69.423	68.366
31	69.237		19.9235	69.5187	69.3787	69.6587		69.237	68.546
31	70.283		19.9952	69.5177	69.3779	69.6575		70.283	69.355
32	69.786		20.0669	69.5167	69.3771	69.6563		69.786	69.129
34	69.814		20.1385	69.5157	69.3763	69.6552		69.814	70.246
29	70.437		20.2102	69.5147	69.3755	69.654		70.437	70.336
29	68.061		20.2819	69.5137	69.3747	69.6528		68.061	68.76
32	69.243		20.3536	69.5127	69.3738	69.6516		69.243	69.455
29	69.222		20.4252	69.5118	69.373	69.6505		69.222	69.5
37	69.306		20.4969	69.5108	69.3722	69.6493		69.306	67.99
34	69.295		20.5686	69.5098	69.3714	69.6481		69.295	68.526
36	69.298		20.6402	69.5088	69.3706	69.647		69.298	69.054
34	70.446		20.7119	69.5078	69.3698	69.6458		70.446	68.674
33	69.204		20.7836	69.5068	69.369	69.6446		69.204	68.204
29	68.769		20.8553	69.5058	69.3682	69.6434		68.769	69.512
33	69.956		20.9269	69.5048	69.3674	69.6423		69.956	68.614
35	69.08		20.9986	69.5038	69.3666	69.6411		69.08	70.296
29	69.984		21.0703	69.5028	69.3658	69.6399		69.984	69.831
28	70.474		21.1419	69.5018	69.3649	69.6387		70.474	69.849
32	69.329		21.2136	69.5008	69.3641	69.6376		69.329	69.657
36	68.774		21.2853	69.4999	69.3633	69.6364		68.774	69.297
33	70.233		21.357	69.4989	69.3625	69.6352		70.233	68.612
35	69.497		21.4286	69.4979	69.3617	69.634		69.497	68.328
33	69.762		21.5003	69.4969	69.3609	69.6329		69.762	66.623
34	70.041		21.572	69.4959	69.3601	69.6317		70.041	68.771
37	69.243		21.6436	69.4949	69.3593	69.6305		69.243	69.348
28	69.85		21.7153	69.4939	69.3585	69.6294		69.85	69.925
29	69.091		21.787	69.4929	69.3576	69.6282		69.091	68.984
37	69.503		21.8587	69.4919	69.3568	69.627		69.503	69.976
32	69.815		21.9303	69.4909	69.356	69.6258		69.815	69.355
37	69.46		22.002	69.4899	69.3552	69.6247		69.46	70.802
36	68.983		22.0737	69.4889	69.3544	69.6235		68.983	68.304
34	70.242		22.1453	69.488	69.3536	69.6223		70.242	67.728
32	69.901		22.217	69.487	69.3528	69.6212		69.901	70.151
31	69.647		22.2887	69.486	69.352	69.62		69.647	68.225
30	69.776		22.3604	69.485	69.3512	69.6188		69.776	68.839
35	70.023		22.432	69.484	69.3503	69.6176		70.023	68.464
32	68.53		22.5037	69.483	69.3495	69.6165		68.53	69.02
32	69.05		22.5754	69.482	69.3487	69.6153		69.05	67.952
32	69.893		22.647	69.481	69.3479	69.6141		69.893	69.195
32	68.514		22.7187	69.48	69.3471	69.613		68.514	68.06
35	69.216		22.7904	69.479	69.3463	69.6118		69.216	68.478
31	69.649		22.8621	69.478	69.3455	69.6106		69.649	68.964
32	69.197		22.9337	69.477	69.3446	69.6095		69.197	70.186
42	69.297		23.0054	69.4761	69.3438	69.6083		69.297	68.179
42	68.147		23.0771	69.4751	69.343	69.6071		68.147	69.362
47	68.99		23.1487	69.4741	69.3422	69.6059		68.99	67.881
42	69.36		23.2204	69.4731	69.3414	69.6048		69.36	69.563
39	69.696		23.2921	69.4721	69.3406	69.6036		69.696	68.611
46	69.87		23.3638	69.4711	69.3398	69.6024		69.87	68.313
47	68.213		23.4354	69.4701	69.3389	69.6013		68.213	68.671
43	69.704		23.5071	69.4691	69.3381	69.6001		69.704	69.081
41	69.922		23.5788	69.4681	69.3373	69.5989		69.922	70.431
39	69.047		23.6505	69.4671	69.3365	69.5978		69.047	68.898
41	70.089		23.7221	69.4661	69.3357	69.5966		70.089	69.031
46	70.401		23.7938	69.4652	69.3349	69.5954		70.401	68.944
45	69.562		23.8655	69.4642	69.3341	69.5943		69.562	69.142
48	68.592		23.9371	69.4632	69.3332	69.5931		68.592	68.881
47	69.793		24.0088	69.4622	69.3324	69.5919		69.793	68.34
48	68.696		24.0805	69.4612	69.3316	69.5908		68.696	67.89
47	68.674		24.1522	69.4602	69.3308	69.5896		68.674	67.461
42	68.826		24.2238	69.4592	69.33	69.5884		68.826	69.169
40	69.083		24.2955	69.4582	69.3292	69.5873		69.083	68.832
44	69.089		24.3672	69.4572	69.3283	69.5861		69.089	66.634
40	68.573		24.4388	69.4562	69.3275	69.5849		68.573	69.485
48	69.024		24.5105	69.4552	69.3267	69.5838		69.024	69.015
44	69.309		24.5822	69.4542	69.3259	69.5826		69.309	68.844
39	70.64		24.6539	69.4533	69.3251	69.5814		70.64	70.33
45	68.804		24.7255	69.4523	69.3243	69.5803		68.804	68.319
46	69.859		24.7972	69.4513	69.3234	69.5791		69.859	68.702
43	69.041		24.8689	69.4503	69.3226	69.5779		69.041	69.447
40	69.255		24.9405	69.4493	69.3218	69.5768		69.255	68.9
41	69.247		25.0122	69.4483	69.321	69.5756		69.247	68.667
44	70.053		25.0839	69.4473	69.3202	69.5744		70.053	68.412
43	69.764		25.1556	69.4463	69.3193	69.5733		69.764	68.057
47	68.634		25.2272	69.4453	69.3185	69.5721		68.634	68.686
47	68.792		25.2989	69.4443	69.3177	69.571		68.792	69.204
47	69.778		25.3706	69.4433	69.3169	69.5698		69.778	70.404
47	68.699		25.4422	69.4423	69.3161	69.5686		68.699	67.827
40	69.936		25.5139	69.4414	69.3152	69.5675		69.936	69.075
41	71.017		25.5856	69.4404	69.3144	69.5663		71.017	68.075
43	69.317		25.6573	69.4394	69.3136	69.5651		69.317	68.665
40	68.482		25.7289	69.4384	69.3128	69.564		68.482	68.952
41	69.945		25.8006	69.4374	69.312	69.5628		69.945	68.871
39	68.67		25.8723	69.4364	69.3111	69.5616		68.67	69.331
46	69.436		25.9439	69.4354	69.3103	69.5605		69.436	68.043
42	69.143		26.0156	69.4344	69.3095	69.5593		69.143	69.208
48	69.195		26.0873	69.4334	69.3087	69.5582		69.195	67.287
39	69.117		26.159	69.4324	69.3079	69.557		69.117	66.803
39	69.1		26.2306	69.4314	69.307	69.5558		69.1	68.863
44	68.407		26.3023	69.4304	69.3062	69.5547		68.407	67.992
44	68.04		26.374	69.4295	69.3054	69.5535		68.04	69.712
44	69.959		26.4456	69.4285	69.3046	69.5524		69.959	68.488
49	69.822		26.5173	69.4275	69.3037	69.5512		69.822	67.116
42	68.824		26.589	69.4265	69.3029	69.55		68.824	69.371
51	69.133		26.6607	69.4255	69.3021	69.5489		69.133	67.513
57	69.2		26.7323	69.4245	69.3013	69.5477		69.099	69.891
54	69.501		26.804	69.4235	69.3005	69.5466		69.769	69.957
49	69.099		26.8757	69.4225	69.2996	69.5454		70.194	66.785
52	69.769		26.9473	69.4215	69.2988	69.5442		69.013	66.873
49	70.194		27.019	69.4205	69.298	69.5431		69.395	69.863
53	69.013		27.0907	69.4195	69.2972	69.5419		69.45	68.91
52	69.395		27.1624	69.4185	69.2963	69.5408		68.16	70.564
55	69.449		27.234	69.4176	69.2955	69.5396		69.504	69.014
56	69.513		27.3057	69.4166	69.2947	69.5384		69.004	68.734
53	69.45		27.3774	69.4156	69.2939	69.5373		69.482	69.637
50	68.16		27.449	69.4146	69.293	69.5361		69.692	68.757
58	68.856		27.5207	69.4136	69.2922	69.535		69.075	68.653
58	69.032		27.5924	69.4126	69.2914	69.5338		68.724	68.16
58	68.304		27.6641	69.4116	69.2906	69.5327		69.111	69.372
51	69.504		27.7357	69.4106	69.2897	69.5315		69.378	68.526
54	68.591		27.8074	69.4096	69.2889	69.5303		69.129	67.986
54	69.308		27.8791	69.4086	69.2881	69.5292		69.161	68.937
49	69.004		27.9508	69.4076	69.2873	69.528		69.187	67.878
52	69.482		28.0224	69.4066	69.2864	69.5269		69.01	69.221
48	69.692		28.0941	69.4057	69.2856	69.5257		70.268	68.824
53	69.075		28.1658	69.4047	69.2848	69.5246		68.728	68.871
56	69.283		28.2374	69.4037	69.2839	69.5234		70.237	68.872
52	68.724		28.3091	69.4027	69.2831	69.5222		69.604	67.71
51	69.111		28.3808	69.4017	69.2823	69.5211		68.667
49	69.378		28.4525	69.4007	69.2815	69.5199		68.624
56	69.072		28.5241	69.3997	69.2806	69.5188		70.371
52	69.129		28.5958	69.3987	69.2798	69.5176		68.417
55	69.049		28.6675	69.3977	69.279	69.5165		69.314
53	69.161		28.7391	69.3967	69.2781	69.5153		Males	Males
51	69.187		28.8108	69.3957	69.2773	69.5142		69.527	68.394
50	69.01		28.8825	69.3947	69.2765	69.513		68.899	68.343
54	68.615		28.9542	69.3938	69.2757	69.5119		69.755	69.831
52	70.268		29.0258	69.3928	69.2748	69.5107		67.598	68.708
57	69.83		29.0975	69.3918	69.274	69.5095		70.056	68.185
48	68.728		29.1692	69.3908	69.2732	69.5084		69.686	69.044
51	70.237		29.2408	69.3898	69.2723	69.5072		68.914	70.209
55	69.909		29.3125	69.3888	69.2715	69.5061		69.677	68.939
55	70.149		29.3842	69.3878	69.2707	69.5049		69.444	68.886
51	69.604		29.4559	69.3868	69.2698	69.5038		70.978	70.2
50	68.667		29.5275	69.3858	69.269	69.5026		69.784	68.216
49	68.624		29.5992	69.3848	69.2682	69.5015		70.119	70.844
50	70.371		29.6709	69.3838	69.2673	69.5003		68.867	69.388
56	68.657		29.7425	69.3828	69.2665	69.4992		70.282	68.64
49	68.417		29.8142	69.3819	69.2657	69.498		70.14	68.826
50	69.314		29.8859	69.3809	69.2648	69.4969		69.372	68.711
58	69.275		29.9576	69.3799	69.264	69.4957		70.232	69.784
60	69.2		30.0292	69.3789	69.2632	69.4946		68.498	68.323
59	67.958		30.1009	69.3779	69.2623	69.4934		69.434	68.451
62	69.743		30.1726	69.3769	69.2615	69.4923		68.963	67.251
64	68.679		30.2442	69.3759	69.2607	69.4911		69.168	68.742
66	67.915		30.3159	69.3749	69.2598	69.49		70.39	69.153
60	68.979		30.3876	69.3739	69.259	69.4888		69.453	68.801
60	68.704		30.4593	69.3729	69.2582	69.4877		70.979	68.882
66	67.609		30.5309	69.3719	69.2573	69.4865		69.718	68.054
64	69.205		30.6026	69.3709	69.2565	69.4854		69.5	68.815
64	68.502		30.6743	69.37	69.2557	69.4842		69.845	68.848
63	68.412		30.7459	69.369	69.2548	69.4831		70.277	70.291
62	67.564		30.8176	69.368	69.254	69.4819		67.887	69.337
65	70.03		30.8893	69.367	69.2532	69.4808		69.372	69.509
64	69.086		30.961	69.366	69.2523	69.4797		70.339	67.704
61	68.523		31.0326	69.365	69.2515	69.4785		68.639	68.575
65	67.386		31.1043	69.364	69.2507	69.4774		68.898	69.687
60	69.566		31.176	69.363	69.2498	69.4762		68.532	68.158
63	70.332		31.2476	69.362	69.249	69.4751		69.546	70.081
61	68.366		31.3193	69.361	69.2481	69.4739		69.158	68.134
64	68.546		31.391	69.36	69.2473	69.4728		69.801	67.832
60	69.355		31.4627	69.359	69.2465	69.4716		68.279	70.173
61	69.129		31.5343	69.3581	69.2456	69.4705		69.186	68.356
62	70.246		31.606	69.3571	69.2448	69.4693		69.226	66.893
67	70.336		31.6777	69.3561	69.244	69.4682		68.773	70.125
65	68.76		31.7493	69.3551	69.2431	69.4671		69.396	69.058
61	69.455		31.821	69.3541	69.2423	69.4659		68.565	69.791
59	69.5		31.8927	69.3531	69.2414	69.4648		70.068	68.376
67	67.99		31.9644	69.3521	69.2406	69.4636		68.656	70.285
66	68.526		32.036	69.3511	69.2398	69.4625		69.436	68.287
63	69.054		32.1077	69.3501	69.2389	69.4613		69.311	70.102
63	68.674		32.1794	69.3491	69.2381	69.4602		69.752	68.427
65	68.204		32.2511	69.3481	69.2372	69.4591		69.357	67.995
66	69.512		32.3227	69.3471	69.2364	69.4579		69.713	67.854
68	71.202		32.3944	69.3462	69.2355	69.4568		70.217	67.639
59	68.614		32.4661	69.3452	69.2347	69.4556		68.996	68.591
63	70.296		32.5377	69.3442	69.2339	69.4545		69.321	69.073
65	69.831		32.6094	69.3432	69.233	69.4533		69.72	68.201
64	69.849		32.6811	69.3422	69.2322	69.4522		69.633	67.553
61	69.657		32.7528	69.3412	69.2313	69.4511		68.364	69.353
59	69.297		32.8244	69.3402	69.2305	69.4499		69.415	69.688
59	68.612		32.8961	69.3392	69.2297	69.4488		68.841	68.083
68	68.328		32.9678	69.3382	69.2288	69.4476		69.557	69.761
60	68.771		33.0394	69.3372	69.228	69.4465		68.758	68.952
63	69.348		33.1111	69.3362	69.2271	69.4454		68.61	67.98
61	69.925		33.1828	69.3353	69.2263	69.4442		70.242	67.424
63	68.984		33.2545	69.3343	69.2254	69.4431		68.325	68.906
68	69.976		33.3261	69.3333	69.2246	69.442		69.837	68.804
71	69.355		33.3978	69.3323	69.2237	69.4408		69.778	69.134
76	70.802		33.4695	69.3313	69.2229	69.4397		69.186	69.084
69	68.304		33.5411	69.3303	69.222	69.4385		69.418	69.483
77	67.728		33.6128	69.3293	69.2212	69.4374		69.167	69.497
69	70.151		33.6845	69.3283	69.2204	69.4363		67.847	68.623
76	68.225		33.7562	69.3273	69.2195	69.4351		69.359	67.381
77	68.839		33.8278	69.3263	69.2187	69.434		69.3	69.445
72	68.464		33.8995	69.3253	69.2178	69.4329		70.438	67.766
71	69.02		33.9712	69.3243	69.217	69.4317		68.283	68.887
75	67.952		34.0428	69.3234	69.2161	69.4306		68.773	69.01
72	69.195		34.1145	69.3224	69.2153	69.4295		68.26	68.935
76	68.06		34.1862	69.3214	69.2144	69.4283		68.929	68.105
73	68.478		34.2579	69.3204	69.2136	69.4272		68.932	69.82
77	68.964		34.3295	69.3194	69.2127	69.426		68.645	69.937
71	71.442		34.4012	69.3184	69.2119	69.4249		69.015	68.198
72	70.186		34.4729	69.3174	69.211	69.4238		69.448	70.096
69	68.179		34.5445	69.3164	69.2102	69.4226		68.607	68.12
74	69.362		34.6162	69.3154	69.2093	69.4215		70.29	67.975
70	67.881		34.6879	69.3144	69.2085	69.4204		69.849	69.823
77	69.563		34.7596	69.3134	69.2076	69.4193		68.72	68.965
70	68.611		34.8312	69.3124	69.2068	69.4181		68.572	69.233
74	68.313		34.9029	69.3115	69.2059	69.417		70.349	69.62
70	68.671		34.9746	69.3105	69.2051	69.4159		70.738	69.359
73	69.081		35.0462	69.3095	69.2042	69.4147		68.648	69.282
70	70.431		35.1179	69.3085	69.2034	69.4136		68.634	69.063
71	68.898		35.1896	69.3075	69.2025	69.4125		70.121	68.057
71	69.031		35.2613	69.3065	69.2017	69.4113		69.347	68.379
71	68.944		35.3329	69.3055	69.2008	69.4102		68.74	67.266
72	69.142		35.4046	69.3045	69.1999	69.4091		68.927	69.075
68	68.881		35.4763	69.3035	69.1991	69.4079		69.31	70
69	68.34		35.5479	69.3025	69.1982	69.4068		68.615	68.204
76	67.89		35.6196	69.3015	69.1974	69.4057		69.261	68.09
75	67.461		35.6913	69.3005	69.1965	69.4046		69.055	68.104
74	69.169		35.763	69.2996	69.1957	69.4034		69.935	69.219
78	68.832		35.8346	69.2986	69.1948	69.4023		68.725	69.191
77	69.485		35.9063	69.2976	69.194	69.4012		70.456	69.263
74	69.015		35.978	69.2966	69.1931	69.4001		69.697	68
70	68.844		36.0496	69.2956	69.1922	69.3989		69.103	68.272
75	70.33		36.1213	69.2946	69.1914	69.3978		68.391	68.22
73	68.319		36.193	69.2936	69.1905	69.3967		68.677	67.776
73	68.702		36.2647	69.2926	69.1897	69.3956		69.284	68.942
74	69.447		36.3363	69.2916	69.1888	69.3944		69.206	69.163
78	68.9		36.408	69.2906	69.188	69.3933		68.206	68.997
74	68.667		36.4797	69.2896	69.1871	69.3922		70.038	68.7
71	68.412		36.5514	69.2886	69.1862	69.3911		69.867	67.389
77	68.057		36.623	69.2877	69.1854	69.3899		68.804	68.591
78	68.686		36.6947	69.2867	69.1845	69.3888		69.193	68.102
72	69.204		36.7664	69.2857	69.1837	69.3877		70.395	69.731
78	70.404		36.838	69.2847	69.1828	69.3866		70.64	68.712
83	67.827		36.9097	69.2837	69.1819	69.3854		68.459	69.92
85	69.075		36.9814	69.2827	69.1811	69.3843		69.606	68.691
78	68.075		37.0531	69.2817	69.1802	69.3832		69.27	69.979
83	68.665		37.1247	69.2807	69.1793	69.3821		68.82	68.548
82	68.952		37.1964	69.2797	69.1785	69.381		69.057	69.469
82	68.871		37.2681	69.2787	69.1776	69.3798		69.842	69.28
79	69.331		37.3397	69.2777	69.1768	69.3787		68.538	66.619
83	68.043		37.4114	69.2767	69.1759	69.3776		68.818	68.191
85	69.208		37.4831	69.2758	69.175	69.3765		69.595	68.511
82	67.287		37.5548	69.2748	69.1742	69.3754		69.79	68.911
85	66.803		37.6264	69.2738	69.1733	69.3742		69.761	69.38
82	68.863		37.6981	69.2728	69.1724	69.3731		70.037	69.573
80	67.992		37.7698	69.2718	69.1716	69.372		68.715	70.033
80	69.712		37.8414	69.2708	69.1707	69.3709		70.262	68.353
83	68.488		37.9131	69.2698	69.1698	69.3698		70.395	68.895
86	67.116		37.9848	69.2688	69.169	69.3687		68.643	69.225
80	69.371		38.0565	69.2678	69.1681	69.3675		69.39	68.815
84	67.513		38.1281	69.2668	69.1672	69.3664		69.824	68.863
81	69.891		38.1998	69.2658	69.1664	69.3653		69.859	69.761
79	69.957		38.2715	69.2648	69.1655	69.3642		70.649	69.326
79	66.785		38.3431	69.2639	69.1646	69.3631		69.124	68.698
79	66.873		38.4148	69.2629	69.1638	69.362		69.876	68.98
87	69.863		38.4865	69.2619	69.1629	69.3608		70.183	68.923
80	68.91		38.5582	69.2609	69.162	69.3597		69.273	67.36
79	70.564		38.6298	69.2599	69.1612	69.3586		69.615	68.657
79	69.014		38.7015	69.2589	69.1603	69.3575		68.566	69.707
87	68.734		38.7732	69.2579	69.1594	69.3564			68.08
79	69.637		38.8448	69.2569	69.1585	69.3553			68.277
81	68.757		38.9165	69.2559	69.1577	69.3542			67.668
80	68.653		38.9882	69.2549	69.1568	69.3531			69.121
82	68.16		39.0599	69.2539	69.1559	69.3519			68.102
80	69.372		39.1315	69.2529	69.1551	69.3508			69.05
78	68.526		39.2032	69.252	69.1542	69.3497			69.096
80	67.986		39.2749	69.251	69.1533	69.3486			68.154
86	68.937		39.3465	69.25	69.1524	69.3475			68.707
79	67.878		39.4182	69.249	69.1516	69.3464			67.719
79	69.221		39.4899	69.248	69.1507	69.3453			68.837
79	68.824		39.5616	69.247	69.1498	69.3442			68.152
84	68.871		39.6332	69.246	69.1489	69.3431			67.327
80	68.872		39.7049	69.245	69.1481	69.342			69.349
86	67.71		39.7766	69.244	69.1472	69.3409			70.585
Males			39.8482	69.243	69.1463	69.3398			68.898
18	69.527		39.9199	69.242	69.1454	69.3386			67.841
23	68.899		39.9916	69.241	69.1446	69.3375			68.493
23	69.755		40.0633	69.2401	69.1437	69.3364			69.102
25	67.598		40.1349	69.2391	69.1428	69.3353			67.182
20	70.056		40.2066	69.2381	69.1419	69.3342			68.31
29	69.686		40.2783	69.2371	69.141	69.3331			69.015
28	68.914		40.3499	69.2361	69.1402	69.332			68.723
19	69.677		40.4216	69.2351	69.1393	69.3309			68.55
25	69.444		40.4933	69.2341	69.1384	69.3298			67.544
28	70.978		40.565	69.2331	69.1375	69.3287			69.259
26	69.784		40.6366	69.2321	69.1366	69.3276			70.28
28	70.119		40.7083	69.2311	69.1358	69.3265			69.581
22	68.867		40.78	69.2301	69.1349	69.3254			68.253
27	70.282		40.8517	69.2291	69.134	69.3243			68.013
28	70.14		40.9233	69.2282	69.1331	69.3232			69.16
18	69.372		40.995	69.2272	69.1322	69.3221
19	70.232		41.0667	69.2262	69.1313	69.321
27	68.498		41.1383	69.2252	69.1305	69.3199
24	69.434		41.21	69.2242	69.1296	69.3188
23	68.963		41.2817	69.2232	69.1287	69.3177
18	69.168		41.3534	69.2222	69.1278	69.3166
26	70.39		41.425	69.2212	69.1269	69.3155
27	69.453		41.4967	69.2202	69.126	69.3144
27	70.979		41.5684	69.2192	69.1251	69.3133
27	69.718		41.64	69.2182	69.1243	69.3122
31	69.5		41.7117	69.2172	69.1234	69.3111
29	69.845		41.7834	69.2163	69.1225	69.31
34	70.277		41.8551	69.2153	69.1216	69.3089
37	67.887		41.9267	69.2143	69.1207	69.3078
34	69.372		41.9984	69.2133	69.1198	69.3068
37	70.339		42.0701	69.2123	69.1189	69.3057
34	68.639		42.1417	69.2113	69.118	69.3046
31	68.898		42.2134	69.2103	69.1171	69.3035
30	68.532		42.2851	69.2093	69.1162	69.3024
33	69.546		42.3568	69.2083	69.1154	69.3013
35	69.158		42.4284	69.2073	69.1145	69.3002
34	69.801		42.5001	69.2063	69.1136	69.2991
37	68.279		42.5718	69.2054	69.1127	69.298
31	69.186		42.6434	69.2044	69.1118	69.2969
30	69.226		42.7151	69.2034	69.1109	69.2958
32	68.773		42.7868	69.2024	69.11	69.2948
37	69.396		42.8585	69.2014	69.1091	69.2937
35	68.565		42.9301	69.2004	69.1082	69.2926
37	70.068		43.0018	69.1994	69.1073	69.2915
37	68.656		43.0735	69.1984	69.1064	69.2904
37	69.436		43.1451	69.1974	69.1055	69.2893
38	69.311		43.2168	69.1964	69.1046	69.2882
29	69.752		43.2885	69.1954	69.1037	69.2871
36	69.357		43.3602	69.1944	69.1028	69.2861
31	69.713		43.4318	69.1935	69.1019	69.285
35	70.217		43.5035	69.1925	69.101	69.2839
36	68.996		43.5752	69.1915	69.1001	69.2828
34	69.321		43.6468	69.1905	69.0992	69.2817
29	69.72		43.7185	69.1895	69.0983	69.2806
35	69.633		43.7902	69.1885	69.0974	69.2796
33	68.364		43.8619	69.1875	69.0965	69.2785
36	69.415		43.9335	69.1865	69.0956	69.2774
32	68.841		44.0052	69.1855	69.0947	69.2763
33	69.557		44.0769	69.1845	69.0938	69.2752
37	68.758		44.1485	69.1835	69.0929	69.2742
37	68.61		44.2202	69.1825	69.092	69.2731
34	70.242		44.2919	69.1816	69.0911	69.272
37	68.325		44.3636	69.1806	69.0902	69.2709
34	69.837		44.4352	69.1796	69.0893	69.2699
37	69.778		44.5069	69.1786	69.0884	69.2688
38	69.186		44.5786	69.1776	69.0875	69.2677
35	69.418		44.6503	69.1766	69.0866	69.2666
37	69.167		44.7219	69.1756	69.0857	69.2655
38	67.847		44.7936	69.1746	69.0847	69.2645
29	69.359		44.8653	69.1736	69.0838	69.2634
30	69.3		44.9369	69.1726	69.0829	69.2623
38	70.438		45.0086	69.1716	69.082	69.2612
36	68.283		45.0803	69.1706	69.0811	69.2602
36	68.773		45.152	69.1697	69.0802	69.2591
45	68.26		45.2236	69.1687	69.0793	69.258
40	68.929		45.2953	69.1677	69.0784	69.257
48	68.932		45.367	69.1667	69.0775	69.2559
41	68.645		45.4386	69.1657	69.0766	69.2548
47	67.2		45.5103	69.1647	69.0756	69.2538
44	69.015		45.582	69.1637	69.0747	69.2527
46	69.448		45.6537	69.1627	69.0738	69.2516
48	68.607		45.7253	69.1617	69.0729	69.2505
41	70.29		45.797	69.1607	69.072	69.2495
43	69.849		45.8687	69.1597	69.0711	69.2484
40	68.72		45.9403	69.1587	69.0701	69.2473
46	68.572		46.012	69.1578	69.0692	69.2463
47	70.349		46.0837	69.1568	69.0683	69.2452
46	70.738		46.1554	69.1558	69.0674	69.2441
40	68.648		46.227	69.1548	69.0665	69.2431
48	68.634		46.2987	69.1538	69.0656	69.242
41	70.121		46.3704	69.1528	69.0646	69.241
47	69.347		46.442	69.1518	69.0637	69.2399
39	68.74		46.5137	69.1508	69.0628	69.2388
47	68.927		46.5854	69.1498	69.0619	69.2378
38	69.31		46.6571	69.1488	69.061	69.2367
40	68.615		46.7287	69.1478	69.06	69.2356
47	69.261		46.8004	69.1468	69.0591	69.2346
48	69.055		46.8721	69.1459	69.0582	69.2335
39	69.935		46.9437	69.1449	69.0573	69.2325
48	68.725		47.0154	69.1439	69.0563	69.2314
42	70.456		47.0871	69.1429	69.0554	69.2304
42	69.697		47.1588	69.1419	69.0545	69.2293
40	69.103		47.2304	69.1409	69.0536	69.2282
46	66.738		47.3021	69.1399	69.0526	69.2272
40	67.012		47.3738	69.1389	69.0517	69.2261
45	68.391		47.4454	69.1379	69.0508	69.2251
39	68.677		47.5171	69.1369	69.0498	69.224
45	69.284		47.5888	69.1359	69.0489	69.223
42	69.206		47.6605	69.1349	69.048	69.2219
41	68.206		47.7321	69.134	69.0471	69.2209
47	70.038		47.8038	69.133	69.0461	69.2198
42	69.867		47.8755	69.132	69.0452	69.2188
40	68.804		47.9471	69.131	69.0443	69.2177
40	69.193		48.0188	69.13	69.0433	69.2166
44	70.395		48.0905	69.129	69.0424	69.2156
48	70.64		48.1622	69.128	69.0415	69.2145
40	68.459		48.2338	69.127	69.0405	69.2135
46	69.606		48.3055	69.126	69.0396	69.2125
45	69.27		48.3772	69.125	69.0387	69.2114
45	68.82		48.4488	69.124	69.0377	69.2104
42	69.057		48.5205	69.123	69.0368	69.2093
44	69.842		48.5922	69.1221	69.0358	69.2083
43	68.538		48.6639	69.1211	69.0349	69.2072
47	68.818		48.7355	69.1201	69.034	69.2062
55	68.394		48.8072	69.1191	69.033	69.2051
55	68.343		48.8789	69.1181	69.0321	69.2041
57	69.831		48.9506	69.1171	69.0312	69.203
56	68.708		49.0222	69.1161	69.0302	69.202
55	68.185		49.0939	69.1151	69.0293	69.201
57	69.044		49.1656	69.1141	69.0283	69.1999
58	70.209		49.2372	69.1131	69.0274	69.1989
55	68.939		49.3089	69.1121	69.0264	69.1978
57	68.886		49.3806	69.1111	69.0255	69.1968
55	70.2		49.4523	69.1102	69.0246	69.1958
56	68.216		49.5239	69.1092	69.0236	69.1947
54	70.844		49.5956	69.1082	69.0227	69.1937
48	69.595		49.6673	69.1072	69.0217	69.1926
57	69.388		49.7389	69.1062	69.0208	69.1916
56	68.64		49.8106	69.1052	69.0198	69.1906
52	69.79		49.8823	69.1042	69.0189	69.1895
51	69.761		49.954	69.1032	69.0179	69.1885
57	68.826		50.0256	69.1022	69.017	69.1875
52	70.037		50.0973	69.1012	69.016	69.1864
52	68.715		50.169	69.1002	69.0151	69.1854
56	68.711		50.2406	69.0992	69.0141	69.1844
56	69.784		50.3123	69.0983	69.0132	69.1833
56	68.323		50.384	69.0973	69.0122	69.1823
52	70.262		50.4557	69.0963	69.0113	69.1813
58	68.451		50.5273	69.0953	69.0103	69.1802
58	67.251		50.599	69.0943	69.0094	69.1792
51	70.395		50.6707	69.0933	69.0084	69.1782
50	68.643		50.7423	69.0923	69.0075	69.1772
55	68.742		50.814	69.0913	69.0065	69.1761
50	69.39		50.8857	69.0903	69.0055	69.1751
52	69.824		50.9574	69.0893	69.0046	69.1741
54	69.153		51.029	69.0883	69.0036	69.173
53	69.859		51.1007	69.0873	69.0027	69.172
55	68.801		51.1724	69.0864	69.0017	69.171
56	68.882		51.244	69.0854	69.0008	69.17
49	70.649		51.3157	69.0844	68.9998	69.169
54	68.054		51.3874	69.0834	68.9988	69.1679
53	69.124		51.4591	69.0824	68.9979	69.1669
49	69.876		51.5307	69.0814	68.9969	69.1659
52	70.183		51.6024	69.0804	68.996	69.1649
51	69.273		51.6741	69.0794	68.995	69.1638
54	68.815		51.7457	69.0784	68.994	69.1628
54	68.848		51.8174	69.0774	68.9931	69.1618
52	69.615		51.8891	69.0764	68.9921	69.1608
51	68.566		51.9608	69.0754	68.9911	69.1598
58	70.291		52.0324	69.0745	68.9902	69.1588
62	69.337		52.1041	69.0735	68.9892	69.1577
65	69.509		52.1758	69.0725	68.9882	69.1567
58	67.704		52.2474	69.0715	68.9873	69.1557
66	68.575		52.3191	69.0705	68.9863	69.1547
67	69.687		52.3908	69.0695	68.9853	69.1537
66	68.158		52.4625	69.0685	68.9844	69.1527
60	70.081		52.5341	69.0675	68.9834	69.1516
60	68.134		52.6058	69.0665	68.9824	69.1506
62	67.832		52.6775	69.0655	68.9814	69.1496
63	70.173		52.7491	69.0645	68.9805	69.1486
60	68.356		52.8208	69.0636	68.9795	69.1476
64	66.893		52.8925	69.0626	68.9785	69.1466
67	70.125		52.9642	69.0616	68.9776	69.1456
68	69.058		53.0358	69.0606	68.9766	69.1446
68	69.791		53.1075	69.0596	68.9756	69.1436
62	68.376		53.1792	69.0586	68.9746	69.1426
65	70.285		53.2509	69.0576	68.9736	69.1416
66	68.287		53.3225	69.0566	68.9727	69.1405
68	70.102		53.3942	69.0556	68.9717	69.1395
66	68.427		53.4659	69.0546	68.9707	69.1385
62	67.995		53.5375	69.0536	68.9697	69.1375
61	67.854		53.6092	69.0526	68.9688	69.1365
60	67.639		53.6809	69.0517	68.9678	69.1355
59	68.591		53.7526	69.0507	68.9668	69.1345
59	69.073		53.8242	69.0497	68.9658	69.1335
62	68.201		53.8959	69.0487	68.9648	69.1325
62	67.553		53.9676	69.0477	68.9638	69.1315
67	69.353		54.0392	69.0467	68.9629	69.1305
58	69.688		54.1109	69.0457	68.9619	69.1295
64	68.083		54.1826	69.0447	68.9609	69.1285
60	69.761		54.2543	69.0437	68.9599	69.1275
63	68.952		54.3259	69.0427	68.9589	69.1265
67	67.98		54.3976	69.0417	68.9579	69.1255
59	67.424		54.4693	69.0407	68.957	69.1245
61	68.906		54.5409	69.0398	68.956	69.1235
63	68.804		54.6126	69.0388	68.955	69.1225
58	69.134		54.6843	69.0378	68.954	69.1216
63	69.084		54.756	69.0368	68.953	69.1206
66	69.483		54.8276	69.0358	68.952	69.1196
60	69.497		54.8993	69.0348	68.951	69.1186
66	68.623		54.971	69.0338	68.95	69.1176
65	67.381		55.0426	69.0328	68.949	69.1166
64	69.445		55.1143	69.0318	68.948	69.1156
65	67.766		55.186	69.0308	68.947	69.1146
66	68.887		55.2577	69.0298	68.9461	69.1136
64	69.01		55.3293	69.0288	68.9451	69.1126
67	68.935		55.401	69.0279	68.9441	69.1116
67	68.105		55.4727	69.0269	68.9431	69.1107
68	69.82		55.5443	69.0259	68.9421	69.1097
68	69.937		55.616	69.0249	68.9411	69.1087
70	68.198		55.6877	69.0239	68.9401	69.1077
72	70.096		55.7594	69.0229	68.9391	69.1067
72	68.12		55.831	69.0219	68.9381	69.1057
68	67.975		55.9027	69.0209	68.9371	69.1047
77	69.823		55.9744	69.0199	68.9361	69.1038
73	68.965		56.046	69.0189	68.9351	69.1028
68	69.233		56.1177	69.0179	68.9341	69.1018
72	69.62		56.1894	69.0169	68.9331	69.1008
75	69.359		56.2611	69.016	68.9321	69.0998
71	69.282		56.3327	69.015	68.9311	69.0989
69	69.063		56.4044	69.014	68.9301	69.0979
69	68.057		56.4761	69.013	68.9291	69.0969
70	68.379		56.5477	69.012	68.9281	69.0959
70	67.266		56.6194	69.011	68.927	69.0949
76	69.075		56.6911	69.01	68.926	69.094
71	70		56.7628	69.009	68.925	69.093
78	68.204		56.8344	69.008	68.924	69.092
69	68.09		56.9061	69.007	68.923	69.091
73	68.104		56.9778	69.006	68.922	69.0901
68	69.219		57.0494	69.005	68.921	69.0891
75	69.191		57.1211	69.0041	68.92	69.0881
73	69.263		57.1928	69.0031	68.919	69.0872
76	68		57.2645	69.0021	68.918	69.0862
77	68.272		57.3361	69.0011	68.917	69.0852
68	68.22		57.4078	69.0001	68.9159	69.0842
68	67.776		57.4795	68.9991	68.9149	69.0833
76	68.942		57.5512	68.9981	68.9139	69.0823
69	69.163		57.6228	68.9971	68.9129	69.0813
78	68.997		57.6945	68.9961	68.9119	69.0804
75	68.7		57.7662	68.9951	68.9109	69.0794
75	67.389		57.8378	68.9941	68.9098	69.0784
69	68.591		57.9095	68.9931	68.9088	69.0775
71	68.102		57.9812	68.9922	68.9078	69.0765
78	69.731		58.0529	68.9912	68.9068	69.0755
72	68.712		58.1245	68.9902	68.9058	69.0746
74	69.92		58.1962	68.9892	68.9048	69.0736
76	68.691		58.2679	68.9882	68.9037	69.0726
71	69.979		58.3395	68.9872	68.9027	69.0717
69	68.548		58.4112	68.9862	68.9017	69.0707
71	69.469		58.4829	68.9852	68.9007	69.0698
70	69.28		58.5546	68.9842	68.8996	69.0688
71	68.191		58.6262	68.9832	68.8986	69.0678
76	68.511		58.6979	68.9822	68.8976	69.0669
70	68.911		58.7696	68.9812	68.8966	69.0659
76	69.38		58.8412	68.9803	68.8956	69.065
75	69.573		58.9129	68.9793	68.8945	69.064
69	70.033		58.9846	68.9783	68.8935	69.063
72	68.353		59.0563	68.9773	68.8925	69.0621
79	68.895		59.1279	68.9763	68.8914	69.0611
73	69.225		59.1996	68.9753	68.8904	69.0602
85	68.815		59.2713	68.9743	68.8894	69.0592
83	68.863		59.3429	68.9733	68.8884	69.0583
79	69.761		59.4146	68.9723	68.8873	69.0573
81	69.326		59.4863	68.9713	68.8863	69.0564
81	68.698		59.558	68.9703	68.8853	69.0554
83	68.98		59.6296	68.9693	68.8842	69.0545
80	68.923		59.7013	68.9684	68.8832	69.0535
85	67.36		59.773	68.9674	68.8822	69.0526
80	68.657		59.8446	68.9664	68.8811	69.0516
83	69.707		59.9163	68.9654	68.8801	69.0507
85	68.08		59.988	68.9644	68.8791	69.0497
83	68.277		60.0597	68.9634	68.878	69.0488
84	67.668		60.1313	68.9624	68.877	69.0478
79	69.121		60.203	68.9614	68.876	69.0469
79	68.102		60.2747	68.9604	68.8749	69.0459
80	69.05		60.3463	68.9594	68.8739	69.045
80	69.096		60.418	68.9584	68.8728	69.044
87	68.154		60.4897	68.9574	68.8718	69.0431
82	68.707		60.5614	68.9565	68.8708	69.0421
80	67.719		60.633	68.9555	68.8697	69.0412
79	68.837		60.7047	68.9545	68.8687	69.0403
78	68.152		60.7764	68.9535	68.8676	69.0393
78	67.327		60.848	68.9525	68.8666	69.0384
84	69.349		60.9197	68.9515	68.8656	69.0374
80	70.585		60.9914	68.9505	68.8645	69.0365
82	68.898		61.0631	68.9495	68.8635	69.0356
79	67.841		61.1347	68.9485	68.8624	69.0346
81	68.493		61.2064	68.9475	68.8614	69.0337
81	69.102		61.2781	68.9465	68.8603	69.0327
79	67.182		61.3497	68.9455	68.8593	69.0318
83	68.31		61.4214	68.9446	68.8582	69.0309
79	69.015		61.4931	68.9436	68.8572	69.0299
79	68.723		61.5648	68.9426	68.8561	69.029
86	68.55		61.6364	68.9416	68.8551	69.0281
80	67.544		61.7081	68.9406	68.8541	69.0271
80	69.259		61.7798	68.9396	68.853	69.0262
84	70.28		61.8515	68.9386	68.852	69.0253
82	69.581		61.9231	68.9376	68.8509	69.0243
81	68.253		61.9948	68.9366	68.8499	69.0234
83	68.013		62.0665	68.9356	68.8488	69.0225
79	69.16		62.1381	68.9346	68.8477	69.0215
			62.2098	68.9337	68.8467	69.0206
			62.2815	68.9327	68.8456	69.0197
			62.3532	68.9317	68.8446	69.0187
			62.4248	68.9307	68.8435	69.0178
			62.4965	68.9297	68.8425	69.0169
			62.5682	68.9287	68.8414	69.016
			62.6398	68.9277	68.8404	69.015
			62.7115	68.9267	68.8393	69.0141
			62.7832	68.9257	68.8383	69.0132
			62.8549	68.9247	68.8372	69.0123
			62.9265	68.9237	68.8361	69.0113
			62.9982	68.9227	68.8351	69.0104
			63.0699	68.9218	68.834	69.0095
			63.1415	68.9208	68.833	69.0086
			63.2132	68.9198	68.8319	69.0076
			63.2849	68.9188	68.8308	69.0067
			63.3566	68.9178	68.8298	69.0058
			63.4282	68.9168	68.8287	69.0049
			63.4999	68.9158	68.8276	69.004
			63.5716	68.9148	68.8266	69.003
			63.6432	68.9138	68.8255	69.0021
			63.7149	68.9128	68.8245	69.0012
			63.7866	68.9118	68.8234	69.0003
			63.8583	68.9108	68.8223	68.9994
			63.9299	68.9099	68.8213	68.9984
			64.0016	68.9089	68.8202	68.9975
			64.0733	68.9079	68.8191	68.9966
			64.1449	68.9069	68.8181	68.9957
			64.2166	68.9059	68.817	68.9948
			64.2883	68.9049	68.8159	68.9939
			64.36	68.9039	68.8149	68.993
			64.4316	68.9029	68.8138	68.992
			64.5033	68.9019	68.8127	68.9911
			64.575	68.9009	68.8116	68.9902
			64.6466	68.8999	68.8106	68.9893
			64.7183	68.8989	68.8095	68.9884
			64.79	68.898	68.8084	68.9875
			64.8617	68.897	68.8074	68.9866
			64.9333	68.896	68.8063	68.9857
			65.005	68.895	68.8052	68.9847
			65.0767	68.894	68.8041	68.9838
			65.1483	68.893	68.8031	68.9829
			65.22	68.892	68.802	68.982
			65.2917	68.891	68.8009	68.9811
			65.3634	68.89	68.7998	68.9802
			65.435	68.889	68.7988	68.9793
			65.5067	68.888	68.7977	68.9784
			65.5784	68.887	68.7966	68.9775
			65.6501	68.8861	68.7955	68.9766
			65.7217	68.8851	68.7944	68.9757
			65.7934	68.8841	68.7934	68.9748
			65.8651	68.8831	68.7923	68.9739
			65.9367	68.8821	68.7912	68.973
			66.0084	68.8811	68.7901	68.9721
			66.0801	68.8801	68.789	68.9712
			66.1518	68.8791	68.788	68.9703
			66.2234	68.8781	68.7869	68.9694
			66.2951	68.8771	68.7858	68.9685
			66.3668	68.8761	68.7847	68.9676
			66.4384	68.8751	68.7836	68.9667
			66.5101	68.8742	68.7825	68.9658
			66.5818	68.8732	68.7815	68.9649
			66.6535	68.8722	68.7804	68.964
			66.7251	68.8712	68.7793	68.9631
			66.7968	68.8702	68.7782	68.9622
			66.8685	68.8692	68.7771	68.9613
			66.9401	68.8682	68.776	68.9604
			67.0118	68.8672	68.7749	68.9595
			67.0835	68.8662	68.7739	68.9586
			67.1552	68.8652	68.7728	68.9577
			67.2268	68.8642	68.7717	68.9568
			67.2985	68.8632	68.7706	68.9559
			67.3702	68.8623	68.7695	68.955
			67.4418	68.8613	68.7684	68.9541
			67.5135	68.8603	68.7673	68.9532
			67.5852	68.8593	68.7662	68.9523
			67.6569	68.8583	68.7651	68.9514
			67.7285	68.8573	68.764	68.9506
			67.8002	68.8563	68.7629	68.9497
			67.8719	68.8553	68.7619	68.9488
			67.9435	68.8543	68.7608	68.9479
			68.0152	68.8533	68.7597	68.947
			68.0869	68.8523	68.7586	68.9461
			68.1586	68.8513	68.7575	68.9452
			68.2302	68.8504	68.7564	68.9443
			68.3019	68.8494	68.7553	68.9434
			68.3736	68.8484	68.7542	68.9426
			68.4452	68.8474	68.7531	68.9417
			68.5169	68.8464	68.752	68.9408
			68.5886	68.8454	68.7509	68.9399
			68.6603	68.8444	68.7498	68.939
			68.7319	68.8434	68.7487	68.9381
			68.8036	68.8424	68.7476	68.9372
			68.8753	68.8414	68.7465	68.9364
			68.9469	68.8404	68.7454	68.9355
			69.0186	68.8394	68.7443	68.9346
			69.0903	68.8385	68.7432	68.9337
			69.162	68.8375	68.7421	68.9328
			69.2336	68.8365	68.741	68.9319
			69.3053	68.8355	68.7399	68.9311
			69.377	68.8345	68.7388	68.9302
			69.4486	68.8335	68.7377	68.9293
			69.5203	68.8325	68.7366	68.9284
			69.592	68.8315	68.7355	68.9275
			69.6637	68.8305	68.7344	68.9267
			69.7353	68.8295	68.7333	68.9258
			69.807	68.8285	68.7322	68.9249
			69.8787	68.8275	68.7311	68.924
			69.9504	68.8266	68.73	68.9232
			70.022	68.8256	68.7289	68.9223
			70.0937	68.8246	68.7277	68.9214
			70.1654	68.8236	68.7266	68.9205
			70.237	68.8226	68.7255	68.9196
			70.3087	68.8216	68.7244	68.9188
			70.3804	68.8206	68.7233	68.9179
			70.4521	68.8196	68.7222	68.917
			70.5237	68.8186	68.7211	68.9161
			70.5954	68.8176	68.72	68.9153
			70.6671	68.8166	68.7189	68.9144
			70.7387	68.8156	68.7178	68.9135
			70.8104	68.8147	68.7167	68.9127
			70.8821	68.8137	68.7155	68.9118
			70.9538	68.8127	68.7144	68.9109
			71.0254	68.8117	68.7133	68.91
			71.0971	68.8107	68.7122	68.9092
			71.1688	68.8097	68.7111	68.9083
			71.2404	68.8087	68.71	68.9074
			71.3121	68.8077	68.7089	68.9066
			71.3838	68.8067	68.7078	68.9057
			71.4555	68.8057	68.7066	68.9048
			71.5271	68.8047	68.7055	68.904
			71.5988	68.8038	68.7044	68.9031
			71.6705	68.8028	68.7033	68.9022
			71.7421	68.8018	68.7022	68.9013
			71.8138	68.8008	68.7011	68.9005
			71.8855	68.7998	68.7	68.8996
			71.9572	68.7988	68.6988	68.8987
			72.0288	68.7978	68.6977	68.8979
			72.1005	68.7968	68.6966	68.897
			72.1722	68.7958	68.6955	68.8961
			72.2438	68.7948	68.6944	68.8953
			72.3155	68.7938	68.6932	68.8944
			72.3872	68.7928	68.6921	68.8936
			72.4589	68.7919	68.691	68.8927
			72.5305	68.7909	68.6899	68.8918
			72.6022	68.7899	68.6888	68.891
			72.6739	68.7889	68.6877	68.8901
			72.7455	68.7879	68.6865	68.8892
			72.8172	68.7869	68.6854	68.8884
			72.8889	68.7859	68.6843	68.8875
			72.9606	68.7849	68.6832	68.8867
			73.0322	68.7839	68.682	68.8858
			73.1039	68.7829	68.6809	68.8849
			73.1756	68.7819	68.6798	68.8841
			73.2472	68.7809	68.6787	68.8832
			73.3189	68.78	68.6776	68.8823
			73.3906	68.779	68.6764	68.8815
			73.4623	68.778	68.6753	68.8806
			73.5339	68.777	68.6742	68.8798
			73.6056	68.776	68.6731	68.8789
			73.6773	68.775	68.6719	68.8781
			73.7489	68.774	68.6708	68.8772
			73.8206	68.773	68.6697	68.8763
			73.8923	68.772	68.6686	68.8755
			73.964	68.771	68.6674	68.8746
			74.0356	68.77	68.6663	68.8738
			74.1073	68.769	68.6652	68.8729
			74.179	68.7681	68.664	68.8721
			74.2507	68.7671	68.6629	68.8712
			74.3223	68.7661	68.6618	68.8703
			74.394	68.7651	68.6607	68.8695
			74.4657	68.7641	68.6595	68.8686
			74.5373	68.7631	68.6584	68.8678
			74.609	68.7621	68.6573	68.8669
			74.6807	68.7611	68.6561	68.8661
			74.7524	68.7601	68.655	68.8652
			74.824	68.7591	68.6539	68.8644
			74.8957	68.7581	68.6528	68.8635
			74.9674	68.7571	68.6516	68.8627
			75.039	68.7562	68.6505	68.8618
			75.1107	68.7552	68.6494	68.861
			75.1824	68.7542	68.6482	68.8601
			75.2541	68.7532	68.6471	68.8593
			75.3257	68.7522	68.646	68.8584
			75.3974	68.7512	68.6448	68.8576
			75.4691	68.7502	68.6437	68.8567
			75.5407	68.7492	68.6426	68.8559
			75.6124	68.7482	68.6414	68.855
			75.6841	68.7472	68.6403	68.8542
			75.7558	68.7462	68.6392	68.8533
			75.8274	68.7452	68.638	68.8525
			75.8991	68.7443	68.6369	68.8516
			75.9708	68.7433	68.6358	68.8508
			76.0424	68.7423	68.6346	68.8499
			76.1141	68.7413	68.6335	68.8491
			76.1858	68.7403	68.6323	68.8482
			76.2575	68.7393	68.6312	68.8474
			76.3291	68.7383	68.6301	68.8465
			76.4008	68.7373	68.6289	68.8457
			76.4725	68.7363	68.6278	68.8448
			76.5441	68.7353	68.6267	68.844
			76.6158	68.7343	68.6255	68.8432
			76.6875	68.7333	68.6244	68.8423
			76.7592	68.7324	68.6232	68.8415
			76.8308	68.7314	68.6221	68.8406
			76.9025	68.7304	68.621	68.8398
			76.9742	68.7294	68.6198	68.8389
			77.0458	68.7284	68.6187	68.8381
			77.1175	68.7274	68.6175	68.8372
			77.1892	68.7264	68.6164	68.8364
			77.2609	68.7254	68.6153	68.8356
			77.3325	68.7244	68.6141	68.8347
			77.4042	68.7234	68.613	68.8339
			77.4759	68.7224	68.6118	68.833
			77.5475	68.7214	68.6107	68.8322
			77.6192	68.7205	68.6096	68.8313
			77.6909	68.7195	68.6084	68.8305
			77.7626	68.7185	68.6073	68.8297
			77.8342	68.7175	68.6061	68.8288
			77.9059	68.7165	68.605	68.828
			77.9776	68.7155	68.6038	68.8271
			78.0492	68.7145	68.6027	68.8263
			78.1209	68.7135	68.6016	68.8255
			78.1926	68.7125	68.6004	68.8246
			78.2643	68.7115	68.5993	68.8238
			78.3359	68.7105	68.5981	68.823
			78.4076	68.7095	68.597	68.8221
			78.4793	68.7086	68.5958	68.8213
			78.551	68.7076	68.5947	68.8204
			78.6226	68.7066	68.5935	68.8196
			78.6943	68.7056	68.5924	68.8188
			78.766	68.7046	68.5913	68.8179
			78.8376	68.7036	68.5901	68.8171
			78.9093	68.7026	68.589	68.8163
			78.981	68.7016	68.5878	68.8154
			79.0527	68.7006	68.5867	68.8146
			79.1243	68.6996	68.5855	68.8137
			79.196	68.6986	68.5844	68.8129
			79.2677	68.6976	68.5832	68.8121
			79.3393	68.6967	68.5821	68.8112
			79.411	68.6957	68.5809	68.8104
			79.4827	68.6947	68.5798	68.8096
			79.5544	68.6937	68.5786	68.8087
			79.626	68.6927	68.5775	68.8079
			79.6977	68.6917	68.5763	68.8071
			79.7694	68.6907	68.5752	68.8062
			79.841	68.6897	68.574	68.8054
			79.9127	68.6887	68.5729	68.8046
			79.9844	68.6877	68.5717	68.8037
			80.0561	68.6867	68.5706	68.8029
			80.1277	68.6857	68.5694	68.8021
			80.1994	68.6848	68.5683	68.8012
			80.2711	68.6838	68.5671	68.8004
			80.3427	68.6828	68.566	68.7996
			80.4144	68.6818	68.5648	68.7987
			80.4861	68.6808	68.5637	68.7979
			80.5578	68.6798	68.5625	68.7971
			80.6294	68.6788	68.5614	68.7962
			80.7011	68.6778	68.5602	68.7954
			80.7728	68.6768	68.5591	68.7946
			80.8444	68.6758	68.5579	68.7938
			80.9161	68.6748	68.5568	68.7929
			80.9878	68.6738	68.5556	68.7921
			81.0595	68.6729	68.5545	68.7913
			81.1311	68.6719	68.5533	68.7904
			81.2028	68.6709	68.5521	68.7896
			81.2745	68.6699	68.551	68.7888
			81.3461	68.6689	68.5498	68.7879
			81.4178	68.6679	68.5487	68.7871
			81.4895	68.6669	68.5475	68.7863
			81.5612	68.6659	68.5464	68.7855
			81.6328	68.6649	68.5452	68.7846
			81.7045	68.6639	68.5441	68.7838
			81.7762	68.6629	68.5429	68.783
			81.8478	68.662	68.5417	68.7822
			81.9195	68.661	68.5406	68.7813
			81.9912	68.66	68.5394	68.7805
			82.0629	68.659	68.5383	68.7797
			82.1345	68.658	68.5371	68.7788
			82.2062	68.657	68.536	68.778
			82.2779	68.656	68.5348	68.7772
			82.3495	68.655	68.5336	68.7764
			82.4212	68.654	68.5325	68.7755
			82.4929	68.653	68.5313	68.7747
			82.5646	68.652	68.5302	68.7739
			82.6362	68.651	68.529	68.7731
			82.7079	68.6501	68.5279	68.7722
			82.7796	68.6491	68.5267	68.7714
			82.8513	68.6481	68.5255	68.7706
			82.9229	68.6471	68.5244	68.7698
			82.9946	68.6461	68.5232	68.769
			83.0663	68.6451	68.5221	68.7681
			83.1379	68.6441	68.5209	68.7673
			83.2096	68.6431	68.5197	68.7665
			83.2813	68.6421	68.5186	68.7657
			83.353	68.6411	68.5174	68.7648
			83.4246	68.6401	68.5163	68.764
			83.4963	68.6391	68.5151	68.7632
			83.568	68.6382	68.5139	68.7624
			83.6396	68.6372	68.5128	68.7615
			83.7113	68.6362	68.5116	68.7607
			83.783	68.6352	68.5105	68.7599
			83.8547	68.6342	68.5093	68.7591
			83.9263	68.6332	68.5081	68.7583
			83.998	68.6322	68.507	68.7574
			84.0697	68.6312	68.5058	68.7566
			84.1413	68.6302	68.5046	68.7558
			84.213	68.6292	68.5035	68.755
			84.2847	68.6282	68.5023	68.7542
			84.3564	68.6272	68.5012	68.7533
			84.428	68.6263	68.5	68.7525
			84.4997	68.6253	68.4988	68.7517
			84.5714	68.6243	68.4977	68.7509
			84.643	68.6233	68.4965	68.7501
			84.7147	68.6223	68.4953	68.7492
			84.7864	68.6213	68.4942	68.7484
			84.8581	68.6203	68.493	68.7476
			84.9297	68.6193	68.4918	68.7468
			85.0014	68.6183	68.4907	68.746
			85.0731	68.6173	68.4895	68.7451
			85.1447	68.6163	68.4883	68.7443
			85.2164	68.6153	68.4872	68.7435
			85.2881	68.6144	68.486	68.7427
			85.3598	68.6134	68.4849	68.7419
			85.4314	68.6124	68.4837	68.7411
			85.5031	68.6114	68.4825	68.7402
			85.5748	68.6104	68.4814	68.7394
			85.6464	68.6094	68.4802	68.7386
			85.7181	68.6084	68.479	68.7378
			85.7898	68.6074	68.4779	68.737
			85.8615	68.6064	68.4767	68.7362
			85.9331	68.6054	68.4755	68.7353
			86.0048	68.6044	68.4744	68.7345
			86.0765	68.6034	68.4732	68.7337
			86.1481	68.6025	68.472	68.7329
			86.2198	68.6015	68.4708	68.7321
			86.2915	68.6005	68.4697	68.7313
			86.3632	68.5995	68.4685	68.7304
			86.4348	68.5985	68.4673	68.7296
			86.5065	68.5975	68.4662	68.7288
			86.5782	68.5965	68.465	68.728
			86.6498	68.5955	68.4638	68.7272
			86.7215	68.5945	68.4627	68.7264
			86.7932	68.5935	68.4615	68.7256
			86.8649	68.5925	68.4603	68.7247
			86.9365	68.5915	68.4592	68.7239
			87.0082	68.5906	68.458	68.7231
			87.0799	68.5896	68.4568	68.7223
			87.1516	68.5886	68.4557	68.7215
			87.2232	68.5876	68.4545	68.7207
			87.2949	68.5866	68.4533	68.7199
			87.3666	68.5856	68.4521	68.719
			87.4382	68.5846	68.451	68.7182
			87.5099	68.5836	68.4498	68.7174
			87.5816	68.5826	68.4486	68.7166
			87.6533	68.5816	68.4475	68.7158
			87.7249	68.5806	68.4463	68.715
			87.7966	68.5796	68.4451	68.7142
			87.8683	68.5787	68.4439	68.7134
			87.9399	68.5777	68.4428	68.7126
			88.0116	68.5767	68.4416	68.7117
			88.0833	68.5757	68.4404	68.7109
			88.155	68.5747	68.4393	68.7101
			88.2266	68.5737	68.4381	68.7093
			88.2983	68.5727	68.4369	68.7085
			88.37	68.5717	68.4357	68.7077
			88.4416	68.5707	68.4346	68.7069
			88.5133	68.5697	68.4334	68.7061
			88.585	68.5687	68.4322	68.7053
			88.6567	68.5677	68.4311	68.7044
			88.7283	68.5668	68.4299	68.7036
			88.8	68.5658	68.4287	68.7028

## Sheet: Fig.1I
Brain Region (label)	Correlation coefficient
PreCG.L	-0.151
PreCG.R	-0.359
SFG.L	-0.46
SFG.R	-0.411
MFG.L	-0.342
MFG.R	-0.449
IFGoperc.L	-0.188
IFGoperc.R	-0.419
IFGtriang.L	-0.369
IFGtriang.R	-0.331
IFGorb .L	-0.353
IFGorb .R	-0.217
ROL.L	-0.184
ROL.R	-0.319
SMA.L	-0.27
SMA.R	-0.209
SFGmedial.L	-0.409
SFGmedial.R	-0.456
PFCventmed.L	-0.365
PFCventmed.R	-0.39
REC.R	-0.115
OFCmed.R	-0.179
OFCant.L	-0.182
OFCant.R	-0.273
OFCpost.L	-0.317
OFCpost.R	-0.139
OFClat.L	-0.275
OFClat.R	-0.306
INS.L	-0.23
INS.R	-0.32
ACC.L	-0.444
ACC.R	-0.415
MCC.L	-0.599
MCC.R	-0.507
PCC.L	-0.117
PCC.R	-0.232
HIP.R	-0.089
PHG.L	0.153
CAL.L	-0.107
CUN.L	-0.213
CUN.R	-0.176
SOG.L	-0.15
SOG.R	-0.223
MOG.L	-0.318
MOG.R	-0.35
IOG.L	-0.162
IOG.R	-0.176
PoCG.L	-0.295
PoCG.R	-0.298
SPG.L	-0.298
SPG.R	-0.395
IPG.L	-0.365
IPG.R	-0.42
SMG.L	-0.167
SMG.R	-0.389
ANG.L	-0.223
ANG.R	-0.303
PCUN.L	-0.22
PCUN.R	-0.405
PCL.L	-0.242
PCL.R	-0.303
CAU.L	-0.149
CAU.R	-0.18
PUT.L	-0.136
PAL.L	-0.115
THA.L	-0.249
THA.R	0.086
HES.R	0.255
STG.L	-0.28
STG.R	-0.185
TPOsup.L	-0.26
MTG.L	-0.166
MTG.R	-0.226
TPOmid.L	-0.114
TPOmid.R	-0.322
ITG.L	-0.136
ITG.R	-0.145

## Sheet: Fig.1K
Scatter plot			Best line fit
True age (years)	Predicted age (years)		X-values	Y-values	95% Confidence Interval
28	52.394		19	33.9398	30.1677	30.1677
22	30.733		19.0731	33.9873	30.2213	30.2213
19	39.218		19.1461	34.0349	30.275	30.275
25	42.493		19.2192	34.0824	30.3286	30.3286
19	47.257		19.2923	34.1299	30.3822	30.3822
27	62.088		19.3654	34.1775	30.4358	30.4358
24	41.312		19.4384	34.225	30.4894	30.4894
25	41.546		19.5115	34.2726	30.5431	30.5431
27	51.978		19.5846	34.3201	30.5967	30.5967
24	27.24		19.6577	34.3676	30.6503	30.6503
31	42.611		19.7307	34.4152	30.7039	30.7039
35	36.84		19.8038	34.4627	30.7575	30.7575
36	45.117		19.8769	34.5102	30.8111	30.8111
31	32.764		19.9499	34.5578	30.8647	30.8647
36	45.374		20.023	34.6053	30.9183	30.9183
29	43.41		20.0961	34.6528	30.9719	30.9719
30	32.735		20.1692	34.7004	31.0254	31.0254
37	44.58		20.2422	34.7479	31.079	31.079
36	38.08		20.3153	34.7955	31.1326	31.1326
33	34.596		20.3884	34.843	31.1862	31.1862
29	30.208		20.4615	34.8905	31.2398	31.2398
29	45.665		20.5345	34.9381	31.2933	31.2933
35	43.979		20.6076	34.9856	31.3469	31.3469
34	40.266		20.6807	35.0331	31.4005	31.4005
33	42.673		20.7538	35.0807	31.454	31.454
37	43.809		20.8268	35.1282	31.5076	31.5076
34	33.578		20.8999	35.1758	31.5611	31.5611
32	34.304		20.973	35.2233	31.6147	31.6147
32	41.102		21.046	35.2708	31.6683	31.6683
38	58.165		21.1191	35.3184	31.7218	31.7218
45	37.473		21.1922	35.3659	31.7754	31.7754
48	55.385		21.2653	35.4134	31.8289	31.8289
39	37.386		21.3383	35.461	31.8824	31.8824
43	49.594		21.4114	35.5085	31.936	31.936
40	53.532		21.4845	35.5561	31.9895	31.9895
48	62.51		21.5576	35.6036	32.043	32.043
47	49.643		21.6306	35.6511	32.0966	32.0966
39	36.382		21.7037	35.6987	32.1501	32.1501
40	50.721		21.7768	35.7462	32.2036	32.2036
40	66.106		21.8498	35.7937	32.2571	32.2571
47	50.534		21.9229	35.8413	32.3106	32.3106
42	34.769		21.996	35.8888	32.3642	32.3642
40	63.745		22.0691	35.9364	32.4177	32.4177
47	71.532		22.1421	35.9839	32.4712	32.4712
47	49.738		22.2152	36.0314	32.5247	32.5247
44	39.901		22.2883	36.079	32.5782	32.5782
46	36.354		22.3614	36.1265	32.6317	32.6317
45	39.015		22.4344	36.174	32.6852	32.6852
48	53.683		22.5075	36.2216	32.7386	32.7386
44	52.062		22.5806	36.2691	32.7921	32.7921
42	61.054		22.6537	36.3167	32.8456	32.8456
51	47.434		22.7267	36.3642	32.8991	32.8991
56	34.844		22.7998	36.4117	32.9526	32.9526
54	63.688		22.8729	36.4593	33.006	33.006
58	59.055		22.9459	36.5068	33.0595	33.0595
52	53.784		23.019	36.5543	33.113	33.113
56	54.554		23.0921	36.6019	33.1664	33.1664
58	45.807		23.1652	36.6494	33.2199	33.2199
58	43.699		23.2382	36.6969	33.2733	33.2733
51	49.121		23.3113	36.7445	33.3268	33.3268
55	52.939		23.3844	36.792	33.3802	33.3802
52	56.562		23.4575	36.8396	33.4337	33.4337
56	52.482		23.5305	36.8871	33.4871	33.4871
49	50.642		23.6036	36.9346	33.5406	33.5406
52	65.888		23.6767	36.9822	33.594	33.594
57	53.331		23.7497	37.0297	33.6474	33.6474
49	61.887		23.8228	37.0772	33.7008	33.7008
51	72.501		23.8959	37.1248	33.7543	33.7543
56	49.033		23.969	37.1723	33.8077	33.8077
64	67.12		24.042	37.2199	33.8611	33.8611
66	69.673		24.1151	37.2674	33.9145	33.9145
67	53.286		24.1882	37.3149	33.9679	33.9679
60	61.024		24.2613	37.3625	34.0213	34.0213
66	62.157		24.3343	37.41	34.0747	34.0747
68	65.975		24.4074	37.4575	34.1281	34.1281
65	62.313		24.4805	37.5051	34.1815	34.1815
61	62.053		24.5536	37.5526	34.2349	34.2349
60	54.491		24.6266	37.6002	34.2883	34.2883
62	70.335		24.6997	37.6477	34.3417	34.3417
61	49.665		24.7728	37.6952	34.395	34.395
63	74.441		24.8458	37.7428	34.4484	34.4484
66	82.794		24.9189	37.7903	34.5018	34.5018
61	54.045		24.992	37.8378	34.5551	34.5551
65	77.1		25.0651	37.8854	34.6085	34.6085
59	53.511		25.1381	37.9329	34.6619	34.6619
65	71.211		25.2112	37.9805	34.7152	34.7152
64	73.384		25.2843	38.028	34.7686	34.7686
67	47.283		25.3574	38.0755	34.8219	34.8219
69	58.373		25.4304	38.1231	34.8753	34.8753
75	74.453		25.5035	38.1706	34.9286	34.9286
70	85.655		25.5766	38.2181	34.9819	34.9819
72	61.226		25.6496	38.2657	35.0352	35.0352
73	69.445		25.7227	38.3132	35.0886	35.0886
70	64.75		25.7958	38.3608	35.1419	35.1419
77	93.015		25.8689	38.4083	35.1952	35.1952
71	65.384		25.9419	38.4558	35.2485	35.2485
68	86.554		26.015	38.5034	35.3018	35.3018
75	56.788		26.0881	38.5509	35.3551	35.3551
75	54.174		26.1612	38.5984	35.4084	35.4084
74	60.518		26.2342	38.646	35.4617	35.4617
75	69.809		26.3073	38.6935	35.515	35.515
72	66.586		26.3804	38.741	35.5683	35.5683
71	71.443		26.4535	38.7886	35.6216	35.6216
71	63.594		26.5265	38.8361	35.6749	35.6749
76	96.223		26.5996	38.8837	35.7281	35.7281
73	71.267		26.6727	38.9312	35.7814	35.7814
78	65.59		26.7457	38.9787	35.8347	35.8347
83	75.684		26.8188	39.0263	35.8879	35.8879
85	71.668		26.8919	39.0738	35.9412	35.9412
83	71.471		26.965	39.1213	35.9944	35.9944
79	82.857		27.038	39.1689	36.0477	36.0477
83	93.016		27.1111	39.2164	36.1009	36.1009
82	72.574		27.1842	39.264	36.1541	36.1541
82	85.566		27.2573	39.3115	36.2074	36.2074
84	82.979		27.3303	39.359	36.2606	36.2606
79	63.5		27.4034	39.4066	36.3138	36.3138
86	89.028		27.4765	39.4541	36.367	36.367
80	58.792		27.5495	39.5016	36.4202	36.4202
79	65.048		27.6226	39.5492	36.4734	36.4734
80	76.773		27.6957	39.5967	36.5266	36.5266
80	70.216		27.7688	39.6443	36.5798	36.5798
86	76.724		27.8418	39.6918	36.633	36.633
79	71.978		27.9149	39.7393	36.6862	36.6862
79	69.418		27.988	39.7869	36.7394	36.7394
			28.0611	39.8344	36.7926	36.7926
			28.1341	39.8819	36.8458	36.8458
			28.2072	39.9295	36.8989	36.8989
			28.2803	39.977	36.9521	36.9521
			28.3534	40.0246	37.0052	37.0052
			28.4264	40.0721	37.0584	37.0584
			28.4995	40.1196	37.1115	37.1115
			28.5726	40.1672	37.1647	37.1647
			28.6456	40.2147	37.2178	37.2178
			28.7187	40.2622	37.2709	37.2709
			28.7918	40.3098	37.3241	37.3241
			28.8649	40.3573	37.3772	37.3772
			28.9379	40.4049	37.4303	37.4303
			29.011	40.4524	37.4834	37.4834
			29.0841	40.4999	37.5365	37.5365
			29.1572	40.5475	37.5896	37.5896
			29.2302	40.595	37.6427	37.6427
			29.3033	40.6425	37.6958	37.6958
			29.3764	40.6901	37.7489	37.7489
			29.4494	40.7376	37.802	37.802
			29.5225	40.7851	37.855	37.855
			29.5956	40.8327	37.9081	37.9081
			29.6687	40.8802	37.9612	37.9612
			29.7417	40.9278	38.0142	38.0142
			29.8148	40.9753	38.0673	38.0673
			29.8879	41.0228	38.1203	38.1203
			29.961	41.0704	38.1733	38.1733
			30.034	41.1179	38.2264	38.2264
			30.1071	41.1654	38.2794	38.2794
			30.1802	41.213	38.3324	38.3324
			30.2533	41.2605	38.3854	38.3854
			30.3263	41.3081	38.4384	38.4384
			30.3994	41.3556	38.4914	38.4914
			30.4725	41.4031	38.5444	38.5444
			30.5455	41.4507	38.5974	38.5974
			30.6186	41.4982	38.6504	38.6504
			30.6917	41.5457	38.7034	38.7034
			30.7648	41.5933	38.7564	38.7564
			30.8378	41.6408	38.8093	38.8093
			30.9109	41.6884	38.8623	38.8623
			30.984	41.7359	38.9152	38.9152
			31.0571	41.7834	38.9682	38.9682
			31.1301	41.831	39.0211	39.0211
			31.2032	41.8785	39.0741	39.0741
			31.2763	41.926	39.127	39.127
			31.3493	41.9736	39.1799	39.1799
			31.4224	42.0211	39.2328	39.2328
			31.4955	42.0687	39.2857	39.2857
			31.5686	42.1162	39.3386	39.3386
			31.6416	42.1637	39.3915	39.3915
			31.7147	42.2113	39.4444	39.4444
			31.7878	42.2588	39.4973	39.4973
			31.8609	42.3063	39.5502	39.5502
			31.9339	42.3539	39.603	39.603
			32.007	42.4014	39.6559	39.6559
			32.0801	42.449	39.7087	39.7087
			32.1532	42.4965	39.7616	39.7616
			32.2262	42.544	39.8144	39.8144
			32.2993	42.5916	39.8673	39.8673
			32.3724	42.6391	39.9201	39.9201
			32.4454	42.6866	39.9729	39.9729
			32.5185	42.7342	40.0257	40.0257
			32.5916	42.7817	40.0785	40.0785
			32.6647	42.8292	40.1313	40.1313
			32.7377	42.8768	40.1841	40.1841
			32.8108	42.9243	40.2369	40.2369
			32.8839	42.9719	40.2897	40.2897
			32.957	43.0194	40.3425	40.3425
			33.03	43.0669	40.3952	40.3952
			33.1031	43.1145	40.448	40.448
			33.1762	43.162	40.5007	40.5007
			33.2492	43.2095	40.5535	40.5535
			33.3223	43.2571	40.6062	40.6062
			33.3954	43.3046	40.6589	40.6589
			33.4685	43.3522	40.7116	40.7116
			33.5415	43.3997	40.7643	40.7643
			33.6146	43.4472	40.817	40.817
			33.6877	43.4948	40.8697	40.8697
			33.7608	43.5423	40.9224	40.9224
			33.8338	43.5898	40.9751	40.9751
			33.9069	43.6374	41.0278	41.0278
			33.98	43.6849	41.0804	41.0804
			34.0531	43.7325	41.1331	41.1331
			34.1261	43.78	41.1857	41.1857
			34.1992	43.8275	41.2384	41.2384
			34.2723	43.8751	41.291	41.291
			34.3453	43.9226	41.3436	41.3436
			34.4184	43.9701	41.3962	41.3962
			34.4915	44.0177	41.4488	41.4488
			34.5646	44.0652	41.5014	41.5014
			34.6376	44.1128	41.554	41.554
			34.7107	44.1603	41.6066	41.6066
			34.7838	44.2078	41.6592	41.6592
			34.8569	44.2554	41.7117	41.7117
			34.9299	44.3029	41.7643	41.7643
			35.003	44.3504	41.8168	41.8168
			35.0761	44.398	41.8694	41.8694
			35.1491	44.4455	41.9219	41.9219
			35.2222	44.4931	41.9744	41.9744
			35.2953	44.5406	42.0269	42.0269
			35.3684	44.5881	42.0794	42.0794
			35.4414	44.6357	42.1319	42.1319
			35.5145	44.6832	42.1844	42.1844
			35.5876	44.7307	42.2369	42.2369
			35.6607	44.7783	42.2894	42.2894
			35.7337	44.8258	42.3418	42.3418
			35.8068	44.8733	42.3943	42.3943
			35.8799	44.9209	42.4467	42.4467
			35.953	44.9684	42.4991	42.4991
			36.026	45.016	42.5516	42.5516
			36.0991	45.0635	42.604	42.604
			36.1722	45.111	42.6564	42.6564
			36.2452	45.1586	42.7088	42.7088
			36.3183	45.2061	42.7611	42.7611
			36.3914	45.2536	42.8135	42.8135
			36.4645	45.3012	42.8659	42.8659
			36.5375	45.3487	42.9182	42.9182
			36.6106	45.3963	42.9706	42.9706
			36.6837	45.4438	43.0229	43.0229
			36.7568	45.4913	43.0752	43.0752
			36.8298	45.5389	43.1275	43.1275
			36.9029	45.5864	43.1798	43.1798
			36.976	45.6339	43.2321	43.2321
			37.049	45.6815	43.2844	43.2844
			37.1221	45.729	43.3367	43.3367
			37.1952	45.7766	43.3889	43.3889
			37.2683	45.8241	43.4412	43.4412
			37.3413	45.8716	43.4934	43.4934
			37.4144	45.9192	43.5457	43.5457
			37.4875	45.9667	43.5979	43.5979
			37.5606	46.0142	43.6501	43.6501
			37.6336	46.0618	43.7023	43.7023
			37.7067	46.1093	43.7545	43.7545
			37.7798	46.1569	43.8067	43.8067
			37.8529	46.2044	43.8588	43.8588
			37.9259	46.2519	43.911	43.911
			37.999	46.2995	43.9631	43.9631
			38.0721	46.347	44.0153	44.0153
			38.1451	46.3945	44.0674	44.0674
			38.2182	46.4421	44.1195	44.1195
			38.2913	46.4896	44.1716	44.1716
			38.3644	46.5372	44.2237	44.2237
			38.4374	46.5847	44.2758	44.2758
			38.5105	46.6322	44.3278	44.3278
			38.5836	46.6798	44.3799	44.3799
			38.6567	46.7273	44.4319	44.4319
			38.7297	46.7748	44.484	44.484
			38.8028	46.8224	44.536	44.536
			38.8759	46.8699	44.588	44.588
			38.9489	46.9174	44.64	44.64
			39.022	46.965	44.692	44.692
			39.0951	47.0125	44.7439	44.7439
			39.1682	47.0601	44.7959	44.7959
			39.2412	47.1076	44.8478	44.8478
			39.3143	47.1551	44.8998	44.8998
			39.3874	47.2027	44.9517	44.9517
			39.4605	47.2502	45.0036	45.0036
			39.5335	47.2977	45.0555	45.0555
			39.6066	47.3453	45.1074	45.1074
			39.6797	47.3928	45.1593	45.1593
			39.7528	47.4404	45.2111	45.2111
			39.8258	47.4879	45.263	45.263
			39.8989	47.5354	45.3148	45.3148
			39.972	47.583	45.3666	45.3666
			40.045	47.6305	45.4184	45.4184
			40.1181	47.678	45.4702	45.4702
			40.1912	47.7256	45.522	45.522
			40.2643	47.7731	45.5738	45.5738
			40.3373	47.8207	45.6255	45.6255
			40.4104	47.8682	45.6773	45.6773
			40.4835	47.9157	45.729	45.729
			40.5566	47.9633	45.7807	45.7807
			40.6296	48.0108	45.8324	45.8324
			40.7027	48.0583	45.8841	45.8841
			40.7758	48.1059	45.9358	45.9358
			40.8488	48.1534	45.9875	45.9875
			40.9219	48.201	46.0391	46.0391
			40.995	48.2485	46.0907	46.0907
			41.0681	48.296	46.1423	46.1423
			41.1411	48.3436	46.194	46.194
			41.2142	48.3911	46.2455	46.2455
			41.2873	48.4386	46.2971	46.2971
			41.3604	48.4862	46.3487	46.3487
			41.4334	48.5337	46.4002	46.4002
			41.5065	48.5813	46.4518	46.4518
			41.5796	48.6288	46.5033	46.5033
			41.6527	48.6763	46.5548	46.5548
			41.7257	48.7239	46.6063	46.6063
			41.7988	48.7714	46.6577	46.6577
			41.8719	48.8189	46.7092	46.7092
			41.9449	48.8665	46.7607	46.7607
			42.018	48.914	46.8121	46.8121
			42.0911	48.9615	46.8635	46.8635
			42.1642	49.0091	46.9149	46.9149
			42.2372	49.0566	46.9663	46.9663
			42.3103	49.1042	47.0176	47.0176
			42.3834	49.1517	47.069	47.069
			42.4565	49.1992	47.1203	47.1203
			42.5295	49.2468	47.1717	47.1717
			42.6026	49.2943	47.223	47.223
			42.6757	49.3418	47.2742	47.2742
			42.7487	49.3894	47.3255	47.3255
			42.8218	49.4369	47.3768	47.3768
			42.8949	49.4845	47.428	47.428
			42.968	49.532	47.4792	47.4792
			43.041	49.5795	47.5304	47.5304
			43.1141	49.6271	47.5816	47.5816
			43.1872	49.6746	47.6328	47.6328
			43.2603	49.7221	47.684	47.684
			43.3333	49.7697	47.7351	47.7351
			43.4064	49.8172	47.7862	47.7862
			43.4795	49.8648	47.8374	47.8374
			43.5526	49.9123	47.8884	47.8884
			43.6256	49.9598	47.9395	47.9395
			43.6987	50.0074	47.9906	47.9906
			43.7718	50.0549	48.0416	48.0416
			43.8448	50.1024	48.0926	48.0926
			43.9179	50.15	48.1436	48.1436
			43.991	50.1975	48.1946	48.1946
			44.0641	50.2451	48.2456	48.2456
			44.1371	50.2926	48.2966	48.2966
			44.2102	50.3401	48.3475	48.3475
			44.2833	50.3877	48.3984	48.3984
			44.3564	50.4352	48.4493	48.4493
			44.4294	50.4827	48.5002	48.5002
			44.5025	50.5303	48.5511	48.5511
			44.5756	50.5778	48.6019	48.6019
			44.6486	50.6254	48.6527	48.6527
			44.7217	50.6729	48.7035	48.7035
			44.7948	50.7204	48.7543	48.7543
			44.8679	50.768	48.8051	48.8051
			44.9409	50.8155	48.8558	48.8558
			45.014	50.863	48.9066	48.9066
			45.0871	50.9106	48.9573	48.9573
			45.1602	50.9581	49.008	49.008
			45.2332	51.0056	49.0587	49.0587
			45.3063	51.0532	49.1093	49.1093
			45.3794	51.1007	49.16	49.16
			45.4525	51.1483	49.2106	49.2106
			45.5255	51.1958	49.2612	49.2612
			45.5986	51.2433	49.3118	49.3118
			45.6717	51.2909	49.3623	49.3623
			45.7447	51.3384	49.4129	49.4129
			45.8178	51.3859	49.4634	49.4634
			45.8909	51.4335	49.5139	49.5139
			45.964	51.481	49.5644	49.5644
			46.037	51.5286	49.6148	49.6148
			46.1101	51.5761	49.6653	49.6653
			46.1832	51.6236	49.7157	49.7157
			46.2563	51.6712	49.7661	49.7661
			46.3293	51.7187	49.8165	49.8165
			46.4024	51.7662	49.8668	49.8668
			46.4755	51.8138	49.9172	49.9172
			46.5485	51.8613	49.9675	49.9675
			46.6216	51.9089	50.0178	50.0178
			46.6947	51.9564	50.0681	50.0681
			46.7678	52.0039	50.1183	50.1183
			46.8408	52.0515	50.1686	50.1686
			46.9139	52.099	50.2188	50.2188
			46.987	52.1465	50.269	50.269
			47.0601	52.1941	50.3191	50.3191
			47.1331	52.2416	50.3693	50.3693
			47.2062	52.2892	50.4194	50.4194
			47.2793	52.3367	50.4695	50.4695
			47.3524	52.3842	50.5196	50.5196
			47.4254	52.4318	50.5697	50.5697
			47.4985	52.4793	50.6197	50.6197
			47.5716	52.5268	50.6697	50.6697
			47.6446	52.5744	50.7197	50.7197
			47.7177	52.6219	50.7697	50.7697
			47.7908	52.6695	50.8197	50.8197
			47.8639	52.717	50.8696	50.8696
			47.9369	52.7645	50.9195	50.9195
			48.01	52.8121	50.9694	50.9694
			48.0831	52.8596	51.0192	51.0192
			48.1562	52.9071	51.0691	51.0691
			48.2292	52.9547	51.1189	51.1189
			48.3023	53.0022	51.1687	51.1687
			48.3754	53.0497	51.2185	51.2185
			48.4484	53.0973	51.2682	51.2682
			48.5215	53.1448	51.3179	51.3179
			48.5946	53.1924	51.3677	51.3677
			48.6677	53.2399	51.4173	51.4173
			48.7407	53.2874	51.467	51.467
			48.8138	53.335	51.5166	51.5166
			48.8869	53.3825	51.5662	51.5662
			48.96	53.43	51.6158	51.6158
			49.033	53.4776	51.6654	51.6654
			49.1061	53.5251	51.7149	51.7149
			49.1792	53.5727	51.7644	51.7644
			49.2523	53.6202	51.8139	51.8139
			49.3253	53.6677	51.8634	51.8634
			49.3984	53.7153	51.9128	51.9128
			49.4715	53.7628	51.9623	51.9623
			49.5445	53.8103	52.0116	52.0116
			49.6176	53.8579	52.061	52.061
			49.6907	53.9054	52.1104	52.1104
			49.7638	53.953	52.1597	52.1597
			49.8368	54.0005	52.209	52.209
			49.9099	54.048	52.2583	52.2583
			49.983	54.0956	52.3075	52.3075
			50.0561	54.1431	52.3567	52.3567
			50.1291	54.1906	52.4059	52.4059
			50.2022	54.2382	52.4551	52.4551
			50.2753	54.2857	52.5042	52.5042
			50.3483	54.3333	52.5534	52.5534
			50.4214	54.3808	52.6025	52.6025
			50.4945	54.4283	52.6515	52.6515
			50.5676	54.4759	52.7006	52.7006
			50.6406	54.5234	52.7496	52.7496
			50.7137	54.5709	52.7986	52.7986
			50.7868	54.6185	52.8476	52.8476
			50.8599	54.666	52.8965	52.8965
			50.9329	54.7136	52.9455	52.9455
			51.006	54.7611	52.9944	52.9944
			51.0791	54.8086	53.0432	53.0432
			51.1522	54.8562	53.0921	53.0921
			51.2252	54.9037	53.1409	53.1409
			51.2983	54.9512	53.1897	53.1897
			51.3714	54.9988	53.2385	53.2385
			51.4444	55.0463	53.2872	53.2872
			51.5175	55.0938	53.3359	53.3359
			51.5906	55.1414	53.3846	53.3846
			51.6637	55.1889	53.4333	53.4333
			51.7367	55.2365	53.4819	53.4819
			51.8098	55.284	53.5305	53.5305
			51.8829	55.3315	53.5791	53.5791
			51.956	55.3791	53.6277	53.6277
			52.029	55.4266	53.6762	53.6762
			52.1021	55.4741	53.7247	53.7247
			52.1752	55.5217	53.7732	53.7732
			52.2482	55.5692	53.8216	53.8216
			52.3213	55.6168	53.8701	53.8701
			52.3944	55.6643	53.9185	53.9185
			52.4675	55.7118	53.9668	53.9668
			52.5405	55.7594	54.0152	54.0152
			52.6136	55.8069	54.0635	54.0635
			52.6867	55.8544	54.1118	54.1118
			52.7598	55.902	54.1601	54.1601
			52.8328	55.9495	54.2083	54.2083
			52.9059	55.9971	54.2565	54.2565
			52.979	56.0446	54.3047	54.3047
			53.0521	56.0921	54.3529	54.3529
			53.1251	56.1397	54.401	54.401
			53.1982	56.1872	54.4491	54.4491
			53.2713	56.2347	54.4972	54.4972
			53.3443	56.2823	54.5453	54.5453
			53.4174	56.3298	54.5933	54.5933
			53.4905	56.3774	54.6413	54.6413
			53.5636	56.4249	54.6892	54.6892
			53.6366	56.4724	54.7372	54.7372
			53.7097	56.52	54.7851	54.7851
			53.7828	56.5675	54.833	54.833
			53.8559	56.615	54.8809	54.8809
			53.9289	56.6626	54.9287	54.9287
			54.002	56.7101	54.9765	54.9765
			54.0751	56.7577	55.0243	55.0243
			54.1481	56.8052	55.0721	55.0721
			54.2212	56.8527	55.1198	55.1198
			54.2943	56.9003	55.1675	55.1675
			54.3674	56.9478	55.2152	55.2152
			54.4404	56.9953	55.2628	55.2628
			54.5135	57.0429	55.3104	55.3104
			54.5866	57.0904	55.358	55.358
			54.6597	57.1379	55.4056	55.4056
			54.7327	57.1855	55.4531	55.4531
			54.8058	57.233	55.5006	55.5006
			54.8789	57.2806	55.5481	55.5481
			54.952	57.3281	55.5956	55.5956
			55.025	57.3756	55.643	55.643
			55.0981	57.4232	55.6904	55.6904
			55.1712	57.4707	55.7378	55.7378
			55.2442	57.5182	55.7851	55.7851
			55.3173	57.5658	55.8325	55.8325
			55.3904	57.6133	55.8798	55.8798
			55.4635	57.6609	55.927	55.927
			55.5365	57.7084	55.9743	55.9743
			55.6096	57.7559	56.0215	56.0215
			55.6827	57.8035	56.0687	56.0687
			55.7558	57.851	56.1158	56.1158
			55.8288	57.8985	56.163	56.163
			55.9019	57.9461	56.2101	56.2101
			55.975	57.9936	56.2571	56.2571
			56.048	58.0412	56.3042	56.3042
			56.1211	58.0887	56.3512	56.3512
			56.1942	58.1362	56.3982	56.3982
			56.2673	58.1838	56.4452	56.4452
			56.3403	58.2313	56.4921	56.4921
			56.4134	58.2788	56.5391	56.5391
			56.4865	58.3264	56.5859	56.5859
			56.5596	58.3739	56.6328	56.6328
			56.6326	58.4215	56.6796	56.6796
			56.7057	58.469	56.7265	56.7265
			56.7788	58.5165	56.7732	56.7732
			56.8519	58.5641	56.82	56.82
			56.9249	58.6116	56.8667	56.8667
			56.998	58.6591	56.9134	56.9134
			57.0711	58.7067	56.9601	56.9601
			57.1441	58.7542	57.0068	57.0068
			57.2172	58.8018	57.0534	57.0534
			57.2903	58.8493	57.1	57.1
			57.3634	58.8968	57.1466	57.1466
			57.4364	58.9444	57.1931	57.1931
			57.5095	58.9919	57.2396	57.2396
			57.5826	59.0394	57.2861	57.2861
			57.6557	59.087	57.3326	57.3326
			57.7287	59.1345	57.379	57.379
			57.8018	59.182	57.4254	57.4254
			57.8749	59.2296	57.4718	57.4718
			57.9479	59.2771	57.5182	57.5182
			58.021	59.3247	57.5645	57.5645
			58.0941	59.3722	57.6108	57.6108
			58.1672	59.4197	57.6571	57.6571
			58.2402	59.4673	57.7034	57.7034
			58.3133	59.5148	57.7496	57.7496
			58.3864	59.5623	57.7958	57.7958
			58.4595	59.6099	57.842	57.842
			58.5325	59.6574	57.8882	57.8882
			58.6056	59.705	57.9343	57.9343
			58.6787	59.7525	57.9804	57.9804
			58.7518	59.8	58.0265	58.0265
			58.8248	59.8476	58.0725	58.0725
			58.8979	59.8951	58.1186	58.1186
			58.971	59.9426	58.1646	58.1646
			59.044	59.9902	58.2105	58.2105
			59.1171	60.0377	58.2565	58.2565
			59.1902	60.0853	58.3024	58.3024
			59.2633	60.1328	58.3483	58.3483
			59.3363	60.1803	58.3942	58.3942
			59.4094	60.2279	58.4401	58.4401
			59.4825	60.2754	58.4859	58.4859
			59.5556	60.3229	58.5317	58.5317
			59.6286	60.3705	58.5775	58.5775
			59.7017	60.418	58.6232	58.6232
			59.7748	60.4656	58.669	58.669
			59.8478	60.5131	58.7147	58.7147
			59.9209	60.5606	58.7604	58.7604
			59.994	60.6082	58.806	58.806
			60.0671	60.6557	58.8516	58.8516
			60.1401	60.7032	58.8973	58.8973
			60.2132	60.7508	58.9428	58.9428
			60.2863	60.7983	58.9884	58.9884
			60.3594	60.8459	59.0339	59.0339
			60.4324	60.8934	59.0795	59.0795
			60.5055	60.9409	59.125	59.125
			60.5786	60.9885	59.1704	59.1704
			60.6517	61.036	59.2159	59.2159
			60.7247	61.0835	59.2613	59.2613
			60.7978	61.1311	59.3067	59.3067
			60.8709	61.1786	59.3521	59.3521
			60.9439	61.2261	59.3974	59.3974
			61.017	61.2737	59.4427	59.4427
			61.0901	61.3212	59.488	59.488
			61.1632	61.3688	59.5333	59.5333
			61.2362	61.4163	59.5786	59.5786
			61.3093	61.4638	59.6238	59.6238
			61.3824	61.5114	59.669	59.669
			61.4555	61.5589	59.7142	59.7142
			61.5285	61.6064	59.7594	59.7594
			61.6016	61.654	59.8045	59.8045
			61.6747	61.7015	59.8497	59.8497
			61.7477	61.7491	59.8948	59.8948
			61.8208	61.7966	59.9399	59.9399
			61.8939	61.8441	59.9849	59.9849
			61.967	61.8917	60.0299	60.0299
			62.04	61.9392	60.075	60.075
			62.1131	61.9867	60.12	60.12
			62.1862	62.0343	60.1649	60.1649
			62.2593	62.0818	60.2099	60.2099
			62.3323	62.1294	60.2548	60.2548
			62.4054	62.1769	60.2997	60.2997
			62.4785	62.2244	60.3446	60.3446
			62.5516	62.272	60.3895	60.3895
			62.6246	62.3195	60.4343	60.4343
			62.6977	62.367	60.4791	60.4791
			62.7708	62.4146	60.5239	60.5239
			62.8438	62.4621	60.5687	60.5687
			62.9169	62.5097	60.6135	60.6135
			62.99	62.5572	60.6582	60.6582
			63.0631	62.6047	60.7029	60.7029
			63.1361	62.6523	60.7476	60.7476
			63.2092	62.6998	60.7923	60.7923
			63.2823	62.7473	60.8369	60.8369
			63.3554	62.7949	60.8816	60.8816
			63.4284	62.8424	60.9262	60.9262
			63.5015	62.89	60.9708	60.9708
			63.5746	62.9375	61.0154	61.0154
			63.6476	62.985	61.0599	61.0599
			63.7207	63.0326	61.1045	61.1045
			63.7938	63.0801	61.149	61.149
			63.8669	63.1276	61.1935	61.1935
			63.9399	63.1752	61.238	61.238
			64.013	63.2227	61.2824	61.2824
			64.0861	63.2702	61.3268	61.3268
			64.1592	63.3178	61.3713	61.3713
			64.2322	63.3653	61.4157	61.4157
			64.3053	63.4129	61.46	61.46
			64.3784	63.4604	61.5044	61.5044
			64.4515	63.5079	61.5488	61.5488
			64.5245	63.5555	61.5931	61.5931
			64.5976	63.603	61.6374	61.6374
			64.6707	63.6505	61.6817	61.6817
			64.7437	63.6981	61.7259	61.7259
			64.8168	63.7456	61.7702	61.7702
			64.8899	63.7932	61.8144	61.8144
			64.963	63.8407	61.8586	61.8586
			65.036	63.8882	61.9028	61.9028
			65.1091	63.9358	61.947	61.947
			65.1822	63.9833	61.9912	61.9912
			65.2553	64.0308	62.0353	62.0353
			65.3283	64.0784	62.0794	62.0794
			65.4014	64.1259	62.1235	62.1235
			65.4745	64.1735	62.1676	62.1676
			65.5475	64.221	62.2117	62.2117
			65.6206	64.2685	62.2558	62.2558
			65.6937	64.3161	62.2998	62.2998
			65.7668	64.3636	62.3438	62.3438
			65.8398	64.4111	62.3878	62.3878
			65.9129	64.4587	62.4318	62.4318
			65.986	64.5062	62.4758	62.4758
			66.0591	64.5538	62.5197	62.5197
			66.1321	64.6013	62.5637	62.5637
			66.2052	64.6488	62.6076	62.6076
			66.2783	64.6964	62.6515	62.6515
			66.3514	64.7439	62.6954	62.6954
			66.4244	64.7914	62.7392	62.7392
			66.4975	64.839	62.7831	62.7831
			66.5706	64.8865	62.8269	62.8269
			66.6436	64.9341	62.8707	62.8707
			66.7167	64.9816	62.9145	62.9145
			66.7898	65.0291	62.9583	62.9583
			66.8629	65.0767	63.0021	63.0021
			66.9359	65.1242	63.0459	63.0459
			67.009	65.1717	63.0896	63.0896
			67.0821	65.2193	63.1333	63.1333
			67.1552	65.2668	63.177	63.177
			67.2282	65.3143	63.2207	63.2207
			67.3013	65.3619	63.2644	63.2644
			67.3744	65.4094	63.3081	63.3081
			67.4474	65.457	63.3517	63.3517
			67.5205	65.5045	63.3953	63.3953
			67.5936	65.552	63.439	63.439
			67.6667	65.5996	63.4826	63.4826
			67.7397	65.6471	63.5262	63.5262
			67.8128	65.6946	63.5697	63.5697
			67.8859	65.7422	63.6133	63.6133
			67.959	65.7897	63.6568	63.6568
			68.032	65.8373	63.7004	63.7004
			68.1051	65.8848	63.7439	63.7439
			68.1782	65.9323	63.7874	63.7874
			68.2513	65.9799	63.8309	63.8309
			68.3243	66.0274	63.8743	63.8743
			68.3974	66.0749	63.9178	63.9178
			68.4705	66.1225	63.9612	63.9612
			68.5435	66.17	64.0047	64.0047
			68.6166	66.2176	64.0481	64.0481
			68.6897	66.2651	64.0915	64.0915
			68.7628	66.3126	64.1349	64.1349
			68.8358	66.3602	64.1782	64.1782
			68.9089	66.4077	64.2216	64.2216
			68.982	66.4552	64.265	64.265
			69.0551	66.5028	64.3083	64.3083
			69.1281	66.5503	64.3516	64.3516
			69.2012	66.5979	64.3949	64.3949
			69.2743	66.6454	64.4382	64.4382
			69.3473	66.6929	64.4815	64.4815
			69.4204	66.7405	64.5248	64.5248
			69.4935	66.788	64.568	64.568
			69.5666	66.8355	64.6113	64.6113
			69.6396	66.8831	64.6545	64.6545
			69.7127	66.9306	64.6977	64.6977
			69.7858	66.9782	64.7409	64.7409
			69.8589	67.0257	64.7841	64.7841
			69.9319	67.0732	64.8273	64.8273
			70.005	67.1208	64.8704	64.8704
			70.0781	67.1683	64.9136	64.9136
			70.1512	67.2158	64.9567	64.9567
			70.2242	67.2634	64.9999	64.9999
			70.2973	67.3109	65.043	65.043
			70.3704	67.3584	65.0861	65.0861
			70.4434	67.406	65.1292	65.1292
			70.5165	67.4535	65.1723	65.1723
			70.5896	67.5011	65.2153	65.2153
			70.6627	67.5486	65.2584	65.2584
			70.7357	67.5961	65.3014	65.3014
			70.8088	67.6437	65.3445	65.3445
			70.8819	67.6912	65.3875	65.3875
			70.955	67.7387	65.4305	65.4305
			71.028	67.7863	65.4735	65.4735
			71.1011	67.8338	65.5165	65.5165
			71.1742	67.8814	65.5595	65.5595
			71.2472	67.9289	65.6024	65.6024
			71.3203	67.9764	65.6454	65.6454
			71.3934	68.024	65.6883	65.6883
			71.4665	68.0715	65.7313	65.7313
			71.5395	68.119	65.7742	65.7742
			71.6126	68.1666	65.8171	65.8171
			71.6857	68.2141	65.86	65.86
			71.7588	68.2617	65.9029	65.9029
			71.8318	68.3092	65.9457	65.9457
			71.9049	68.3567	65.9886	65.9886
			71.978	68.4043	66.0315	66.0315
			72.0511	68.4518	66.0743	66.0743
			72.1241	68.4993	66.1171	66.1171
			72.1972	68.5469	66.16	66.16
			72.2703	68.5944	66.2028	66.2028
			72.3433	68.642	66.2456	66.2456
			72.4164	68.6895	66.2884	66.2884
			72.4895	68.737	66.3312	66.3312
			72.5626	68.7846	66.3739	66.3739
			72.6356	68.8321	66.4167	66.4167
			72.7087	68.8796	66.4595	66.4595
			72.7818	68.9272	66.5022	66.5022
			72.8549	68.9747	66.5449	66.5449
			72.9279	69.0223	66.5877	66.5877
			73.001	69.0698	66.6304	66.6304
			73.0741	69.1173	66.6731	66.6731
			73.1471	69.1649	66.7158	66.7158
			73.2202	69.2124	66.7585	66.7585
			73.2933	69.2599	66.8011	66.8011
			73.3664	69.3075	66.8438	66.8438
			73.4394	69.355	66.8864	66.8864
			73.5125	69.4025	66.9291	66.9291
			73.5856	69.4501	66.9717	66.9717
			73.6587	69.4976	67.0144	67.0144
			73.7317	69.5452	67.057	67.057
			73.8048	69.5927	67.0996	67.0996
			73.8779	69.6402	67.1422	67.1422
			73.951	69.6878	67.1848	67.1848
			74.024	69.7353	67.2274	67.2274
			74.0971	69.7828	67.2699	67.2699
			74.1702	69.8304	67.3125	67.3125
			74.2432	69.8779	67.3551	67.3551
			74.3163	69.9255	67.3976	67.3976
			74.3894	69.973	67.4401	67.4401
			74.4625	70.0205	67.4827	67.4827
			74.5355	70.0681	67.5252	67.5252
			74.6086	70.1156	67.5677	67.5677
			74.6817	70.1631	67.6102	67.6102
			74.7548	70.2107	67.6527	67.6527
			74.8278	70.2582	67.6952	67.6952
			74.9009	70.3058	67.7377	67.7377
			74.974	70.3533	67.7801	67.7801
			75.047	70.4008	67.8226	67.8226
			75.1201	70.4484	67.8651	67.8651
			75.1932	70.4959	67.9075	67.9075
			75.2663	70.5434	67.9499	67.9499
			75.3393	70.591	67.9924	67.9924
			75.4124	70.6385	68.0348	68.0348
			75.4855	70.6861	68.0772	68.0772
			75.5586	70.7336	68.1196	68.1196
			75.6316	70.7811	68.162	68.162
			75.7047	70.8287	68.2044	68.2044
			75.7778	70.8762	68.2468	68.2468
			75.8509	70.9237	68.2892	68.2892
			75.9239	70.9713	68.3315	68.3315
			75.997	71.0188	68.3739	68.3739
			76.0701	71.0664	68.4162	68.4162
			76.1431	71.1139	68.4586	68.4586
			76.2162	71.1614	68.5009	68.5009
			76.2893	71.209	68.5432	68.5432
			76.3624	71.2565	68.5856	68.5856
			76.4354	71.304	68.6279	68.6279
			76.5085	71.3516	68.6702	68.6702
			76.5816	71.3991	68.7125	68.7125
			76.6547	71.4466	68.7548	68.7548
			76.7277	71.4942	68.797	68.797
			76.8008	71.5417	68.8393	68.8393
			76.8739	71.5893	68.8816	68.8816
			76.9469	71.6368	68.9239	68.9239
			77.02	71.6843	68.9661	68.9661
			77.0931	71.7319	69.0084	69.0084
			77.1662	71.7794	69.0506	69.0506
			77.2392	71.8269	69.0928	69.0928
			77.3123	71.8745	69.1351	69.1351
			77.3854	71.922	69.1773	69.1773
			77.4585	71.9696	69.2195	69.2195
			77.5315	72.0171	69.2617	69.2617
			77.6046	72.0646	69.3039	69.3039
			77.6777	72.1122	69.3461	69.3461
			77.7508	72.1597	69.3883	69.3883
			77.8238	72.2072	69.4305	69.4305
			77.8969	72.2548	69.4726	69.4726
			77.97	72.3023	69.5148	69.5148
			78.043	72.3499	69.557	69.557
			78.1161	72.3974	69.5991	69.5991
			78.1892	72.4449	69.6413	69.6413
			78.2623	72.4925	69.6834	69.6834
			78.3353	72.54	69.7256	69.7256
			78.4084	72.5875	69.7677	69.7677
			78.4815	72.6351	69.8098	69.8098
			78.5546	72.6826	69.8519	69.8519
			78.6276	72.7302	69.894	69.894
			78.7007	72.7777	69.9361	69.9361
			78.7738	72.8252	69.9782	69.9782
			78.8468	72.8728	70.0203	70.0203
			78.9199	72.9203	70.0624	70.0624
			78.993	72.9678	70.1045	70.1045
			79.0661	73.0154	70.1466	70.1466
			79.1391	73.0629	70.1886	70.1886
			79.2122	73.1105	70.2307	70.2307
			79.2853	73.158	70.2728	70.2728
			79.3584	73.2055	70.3148	70.3148
			79.4314	73.2531	70.3568	70.3568
			79.5045	73.3006	70.3989	70.3989
			79.5776	73.3481	70.4409	70.4409
			79.6507	73.3957	70.4829	70.4829
			79.7237	73.4432	70.525	70.525
			79.7968	73.4907	70.567	70.567
			79.8699	73.5383	70.609	70.609
			79.9429	73.5858	70.651	70.651
			80.016	73.6334	70.693	70.693
			80.0891	73.6809	70.735	70.735
			80.1622	73.7284	70.777	70.777
			80.2352	73.776	70.819	70.819
			80.3083	73.8235	70.8609	70.8609
			80.3814	73.871	70.9029	70.9029
			80.4545	73.9186	70.9449	70.9449
			80.5275	73.9661	70.9868	70.9868
			80.6006	74.0137	71.0288	71.0288
			80.6737	74.0612	71.0707	71.0707
			80.7467	74.1087	71.1127	71.1127
			80.8198	74.1563	71.1546	71.1546
			80.8929	74.2038	71.1965	71.1965
			80.966	74.2513	71.2385	71.2385
			81.039	74.2989	71.2804	71.2804
			81.1121	74.3464	71.3223	71.3223
			81.1852	74.394	71.3642	71.3642
			81.2583	74.4415	71.4061	71.4061
			81.3313	74.489	71.448	71.448
			81.4044	74.5366	71.4899	71.4899
			81.4775	74.5841	71.5318	71.5318
			81.5506	74.6316	71.5737	71.5737
			81.6236	74.6792	71.6156	71.6156
			81.6967	74.7267	71.6575	71.6575
			81.7698	74.7743	71.6994	71.6994
			81.8428	74.8218	71.7412	71.7412
			81.9159	74.8693	71.7831	71.7831
			81.989	74.9169	71.8249	71.8249
			82.0621	74.9644	71.8668	71.8668
			82.1351	75.0119	71.9087	71.9087
			82.2082	75.0595	71.9505	71.9505
			82.2813	75.107	71.9923	71.9923
			82.3544	75.1546	72.0342	72.0342
			82.4274	75.2021	72.076	72.076
			82.5005	75.2496	72.1178	72.1178
			82.5736	75.2972	72.1596	72.1596
			82.6466	75.3447	72.2015	72.2015
			82.7197	75.3922	72.2433	72.2433
			82.7928	75.4398	72.2851	72.2851
			82.8659	75.4873	72.3269	72.3269
			82.9389	75.5348	72.3687	72.3687
			83.012	75.5824	72.4105	72.4105
			83.0851	75.6299	72.4523	72.4523
			83.1582	75.6775	72.4941	72.4941
			83.2312	75.725	72.5358	72.5358
			83.3043	75.7725	72.5776	72.5776
			83.3774	75.8201	72.6194	72.6194
			83.4505	75.8676	72.6612	72.6612
			83.5235	75.9151	72.7029	72.7029
			83.5966	75.9627	72.7447	72.7447
			83.6697	76.0102	72.7864	72.7864
			83.7427	76.0578	72.8282	72.8282
			83.8158	76.1053	72.8699	72.8699
			83.8889	76.1528	72.9117	72.9117
			83.962	76.2004	72.9534	72.9534
			84.035	76.2479	72.9952	72.9952
			84.1081	76.2954	73.0369	73.0369
			84.1812	76.343	73.0786	73.0786
			84.2543	76.3905	73.1203	73.1203
			84.3273	76.4381	73.162	73.162
			84.4004	76.4856	73.2038	73.2038
			84.4735	76.5331	73.2455	73.2455
			84.5465	76.5807	73.2872	73.2872
			84.6196	76.6282	73.3289	73.3289
			84.6927	76.6757	73.3706	73.3706
			84.7658	76.7233	73.4123	73.4123
			84.8388	76.7708	73.454	73.454
			84.9119	76.8184	73.4957	73.4957
			84.985	76.8659	73.5373	73.5373
			85.0581	76.9134	73.579	73.579
			85.1311	76.961	73.6207	73.6207
			85.2042	77.0085	73.6624	73.6624
			85.2773	77.056	73.704	73.704
			85.3504	77.1036	73.7457	73.7457
			85.4234	77.1511	73.7874	73.7874
			85.4965	77.1987	73.829	73.829
			85.5696	77.2462	73.8707	73.8707
			85.6426	77.2937	73.9123	73.9123
			85.7157	77.3413	73.954	73.954
			85.7888	77.3888	73.9956	73.9956
			85.8619	77.4363	74.0372	74.0372
			85.9349	77.4839	74.0789	74.0789
			86.008	77.5314	74.1205	74.1205
			86.0811	77.5789	74.1621	74.1621
			86.1542	77.6265	74.2038	74.2038
			86.2272	77.674	74.2454	74.2454
			86.3003	77.7216	74.287	74.287
			86.3734	77.7691	74.3286	74.3286
			86.4464	77.8166	74.3702	74.3702
			86.5195	77.8642	74.4118	74.4118
			86.5926	77.9117	74.4534	74.4534
			86.6657	77.9592	74.495	74.495
			86.7387	78.0068	74.5366	74.5366
			86.8118	78.0543	74.5782	74.5782
			86.8849	78.1019	74.6198	74.6198
			86.958	78.1494	74.6614	74.6614
			87.031	78.1969	74.703	74.703
			87.1041	78.2445	74.7446	74.7446
			87.1772	78.292	74.7861	74.7861
			87.2503	78.3395	74.8277	74.8277
			87.3233	78.3871	74.8693	74.8693
			87.3964	78.4346	74.9108	74.9108
			87.4695	78.4822	74.9524	74.9524
			87.5425	78.5297	74.994	74.994
			87.6156	78.5772	75.0355	75.0355
			87.6887	78.6248	75.0771	75.0771
			87.7618	78.6723	75.1186	75.1186
			87.8348	78.7198	75.1602	75.1602
			87.9079	78.7674	75.2017	75.2017
			87.981	78.8149	75.2433	75.2433
			88.0541	78.8625	75.2848	75.2848
			88.1271	78.91	75.3263	75.3263
			88.2002	78.9575	75.3679	75.3679
			88.2733	79.0051	75.4094	75.4094
			88.3463	79.0526	75.4509	75.4509
			88.4194	79.1001	75.4924	75.4924
			88.4925	79.1477	75.534	75.534
			88.5656	79.1952	75.5755	75.5755
			88.6386	79.2428	75.617	75.617
			88.7117	79.2903	75.6585	75.6585
			88.7848	79.3378	75.7	75.7
			88.8579	79.3854	75.7415	75.7415
			88.9309	79.4329	75.783	75.783
			89.004	79.4804	75.8245	75.8245
			89.0771	79.528	75.866	75.866
			89.1502	79.5755	75.9075	75.9075
			89.2232	79.623	75.949	75.949
			89.2963	79.6706	75.9905	75.9905
			89.3694	79.7181	76.032	76.032
			89.4424	79.7657	76.0735	76.0735
			89.5155	79.8132	76.1149	76.1149
			89.5886	79.8607	76.1564	76.1564
			89.6617	79.9083	76.1979	76.1979
			89.7347	79.9558	76.2394	76.2394
			89.8078	80.0033	76.2808	76.2808
			89.8809	80.0509	76.3223	76.3223
			89.954	80.0984	76.3638	76.3638
			90.027	80.146	76.4052	76.4052
			90.1001	80.1935	76.4467	76.4467
			90.1732	80.241	76.4881	76.4881
			90.2462	80.2886	76.5296	76.5296
			90.3193	80.3361	76.571	76.571
			90.3924	80.3836	76.6125	76.6125
			90.4655	80.4312	76.6539	76.6539
			90.5385	80.4787	76.6954	76.6954
			90.6116	80.5263	76.7368	76.7368
			90.6847	80.5738	76.7782	76.7782
			90.7578	80.6213	76.8197	76.8197
			90.8308	80.6689	76.8611	76.8611
			90.9039	80.7164	76.9025	76.9025
			90.977	80.7639	76.944	76.944
			91.0501	80.8115	76.9854	76.9854
			91.1231	80.859	77.0268	77.0268
			91.1962	80.9066	77.0682	77.0682
			91.2693	80.9541	77.1096	77.1096
			91.3423	81.0016	77.151	77.151
			91.4154	81.0492	77.1925	77.1925
			91.4885	81.0967	77.2339	77.2339
			91.5616	81.1442	77.2753	77.2753
			91.6346	81.1918	77.3167	77.3167
			91.7077	81.2393	77.3581	77.3581
			91.7808	81.2869	77.3995	77.3995
			91.8539	81.3344	77.4409	77.4409
			91.9269	81.3819	77.4823	77.4823
			92	81.4295	77.5237	77.5237

## Sheet: Fig.2C
Left panel				Right panel
Brain Region (label)	Brain Region (name)	pinteraction		Best line fit: 2 standard deviations below the mean					Best line fit: mean memory capacity					Best line fit: 2 standard deviations above the mean
PreCG.R	precentral gyrus	< 0.001		X-values	Y-values	95% Confidence Interval			X-values	Y-values	95% Confidence Interval			X-values	Y-values	95% Confidence Interval
SFG.L	superior frontal gyrus	< 0.001		18	1.017	0.514	1.52		18	0.375	0.167	0.583		18	-0.267	-0.625	0.09
MFG.L	middle frontal gyrus	0.006		18.707	1	0.504	1.497		18.707	0.369	0.164	0.574		18.707	-0.262	-0.615	0.09
IFGoperc.R	inferior frontal gyrus (opercular part)	0.007		19.414	0.983	0.493	1.474		19.414	0.363	0.161	0.565		19.414	-0.258	-0.605	0.09
IFGtriang.L	inferior frontal gyrus (triangular part)	0.009		20.121	0.966	0.483	1.45		20.121	0.357	0.157	0.556		20.121	-0.253	-0.595	0.089
IFGorb .L	inferior frontal gyrus (pars orbitalis)	0.004		20.828	0.949	0.472	1.427		20.828	0.351	0.154	0.548		20.828	-0.248	-0.585	0.089
SMA.L	supplementary motor area	0.001		21.535	0.932	0.461	1.404		21.535	0.345	0.151	0.539		21.535	-0.243	-0.575	0.089
SFGmedial.L	superior frontal gyrus (medial)	< 0.001		22.242	0.916	0.451	1.38		22.242	0.339	0.147	0.53		22.242	-0.238	-0.565	0.089
OFClat.L	left lateral orbital gyrus	< 0.001		22.949	0.899	0.44	1.357		22.949	0.333	0.144	0.521		22.949	-0.233	-0.556	0.089
OFClat.R	right lateral orbital gyrus	0.003		23.657	0.882	0.429	1.334		23.657	0.327	0.14	0.513		23.657	-0.228	-0.546	0.089
CUN.L	cuneus	< 0.001		24.364	0.865	0.419	1.31		24.364	0.321	0.137	0.504		24.364	-0.224	-0.536	0.089
MOG.L	middle occipital gyrus	0.006		25.071	0.848	0.408	1.287		25.071	0.314	0.134	0.495		25.071	-0.219	-0.527	0.089
PCL.L	left paracentral lobule	0.008		25.778	0.831	0.397	1.264		25.778	0.308	0.13	0.487		25.778	-0.214	-0.517	0.09
PCL.R	right paracentral lobule	0.003		26.485	0.814	0.387	1.241		26.485	0.302	0.127	0.478		26.485	-0.209	-0.508	0.09
THA.L	thalamus,	< 0.001		27.192	0.797	0.376	1.217		27.192	0.296	0.123	0.469		27.192	-0.204	-0.498	0.09
STG.L	superior temporal gyrus	0.001		27.899	0.78	0.365	1.194		27.899	0.29	0.12	0.461		27.899	-0.199	-0.489	0.091
TPOsup.L	temporal pole (superior temporal gyrus)	0.002		28.606	0.763	0.354	1.171		28.606	0.284	0.116	0.452		28.606	-0.194	-0.48	0.091
TPOmid.R	temporal pole (middle temporal gyrus)	0.001		29.313	0.746	0.343	1.148		29.313	0.278	0.112	0.444		29.313	-0.19	-0.471	0.092
				30.02	0.729	0.333	1.125		30.02	0.272	0.109	0.435		30.02	-0.185	-0.462	0.092
				30.727	0.712	0.322	1.102		30.727	0.266	0.105	0.427		30.727	-0.18	-0.453	0.093
				31.434	0.695	0.311	1.078		31.434	0.26	0.101	0.418		31.434	-0.175	-0.444	0.094
				32.141	0.678	0.3	1.055		32.141	0.254	0.098	0.41		32.141	-0.17	-0.435	0.094
				32.848	0.661	0.289	1.032		32.848	0.248	0.094	0.402		32.848	-0.165	-0.426	0.095
				33.556	0.644	0.278	1.009		33.556	0.242	0.09	0.393		33.556	-0.16	-0.417	0.096
				34.263	0.627	0.267	0.986		34.263	0.236	0.086	0.385		34.263	-0.156	-0.409	0.097
				34.97	0.61	0.256	0.964		34.97	0.23	0.082	0.377		34.97	-0.151	-0.4	0.099
				35.677	0.593	0.245	0.941		35.677	0.223	0.078	0.369		35.677	-0.146	-0.392	0.1
				36.384	0.576	0.234	0.918		36.384	0.217	0.074	0.361		36.384	-0.141	-0.383	0.101
				37.091	0.559	0.223	0.895		37.091	0.211	0.07	0.352		37.091	-0.136	-0.375	0.103
				37.798	0.542	0.211	0.872		37.798	0.205	0.066	0.344		37.798	-0.131	-0.367	0.104
				38.505	0.525	0.2	0.849		38.505	0.199	0.062	0.336		38.505	-0.126	-0.359	0.106
				39.212	0.508	0.189	0.827		39.212	0.193	0.058	0.328		39.212	-0.122	-0.351	0.108
				39.919	0.491	0.177	0.804		39.919	0.187	0.053	0.321		39.919	-0.117	-0.344	0.11
				40.626	0.474	0.166	0.781		40.626	0.181	0.049	0.313		40.626	-0.112	-0.336	0.112
				41.333	0.457	0.155	0.759		41.333	0.175	0.045	0.305		41.333	-0.107	-0.329	0.115
				42.04	0.44	0.143	0.736		42.04	0.169	0.04	0.297		42.04	-0.102	-0.321	0.117
				42.747	0.423	0.132	0.714		42.747	0.163	0.036	0.29		42.747	-0.097	-0.314	0.12
				43.455	0.406	0.12	0.692		43.455	0.157	0.031	0.282		43.455	-0.092	-0.307	0.122
				44.162	0.389	0.108	0.669		44.162	0.151	0.027	0.275		44.162	-0.088	-0.3	0.125
				44.869	0.372	0.097	0.647		44.869	0.145	0.022	0.267		44.869	-0.083	-0.294	0.128
				45.576	0.355	0.085	0.625		45.576	0.139	0.017	0.26		45.576	-0.078	-0.287	0.132
				46.283	0.338	0.073	0.603		46.283	0.132	0.012	0.253		46.283	-0.073	-0.281	0.135
				46.99	0.321	0.061	0.581		46.99	0.126	0.007	0.245		46.99	-0.068	-0.275	0.139
				47.697	0.304	0.049	0.559		47.697	0.12	0.002	0.238		47.697	-0.063	-0.269	0.142
				48.404	0.287	0.037	0.537		48.404	0.114	-0.003	0.231		48.404	-0.058	-0.263	0.146
				49.111	0.27	0.025	0.515		49.111	0.108	-0.008	0.224		49.111	-0.054	-0.258	0.151
				49.818	0.253	0.012	0.494		49.818	0.102	-0.013	0.218		49.818	-0.049	-0.252	0.155
				50.525	0.236	0	0.472		50.525	0.096	-0.019	0.211		50.525	-0.044	-0.247	0.159
				51.232	0.219	-0.013	0.451		51.232	0.09	-0.024	0.204		51.232	-0.039	-0.242	0.164
				51.939	0.202	-0.025	0.429		51.939	0.084	-0.03	0.198		51.939	-0.034	-0.237	0.169
				52.646	0.185	-0.038	0.408		52.646	0.078	-0.035	0.191		52.646	-0.029	-0.233	0.174
				53.354	0.168	-0.051	0.387		53.354	0.072	-0.041	0.185		53.354	-0.024	-0.228	0.179
				54.061	0.151	-0.064	0.366		54.061	0.066	-0.047	0.178		54.061	-0.02	-0.224	0.185
				54.768	0.134	-0.078	0.346		54.768	0.06	-0.053	0.172		54.768	-0.015	-0.22	0.191
				55.475	0.117	-0.091	0.325		55.475	0.054	-0.059	0.166		55.475	-0.01	-0.216	0.196
				56.182	0.1	-0.105	0.305		56.182	0.047	-0.065	0.16		56.182	-0.005	-0.213	0.202
				56.889	0.083	-0.118	0.284		56.889	0.041	-0.071	0.154		56.889	0	-0.209	0.209
				57.596	0.066	-0.132	0.264		57.596	0.035	-0.078	0.149		57.596	0.005	-0.206	0.215
				58.303	0.049	-0.146	0.244		58.303	0.029	-0.084	0.143		58.303	0.01	-0.203	0.222
				59.01	0.032	-0.161	0.225		59.01	0.023	-0.091	0.137		59.01	0.014	-0.2	0.228
				59.717	0.015	-0.175	0.205		59.717	0.017	-0.097	0.132		59.717	0.019	-0.197	0.235
				60.424	-0.002	-0.19	0.186		60.424	0.011	-0.104	0.126		60.424	0.024	-0.194	0.242
				61.131	-0.019	-0.205	0.167		61.131	0.005	-0.111	0.121		61.131	0.029	-0.192	0.25
				61.838	-0.036	-0.22	0.148		61.838	-0.001	-0.118	0.116		61.838	0.034	-0.189	0.257
				62.545	-0.053	-0.236	0.13		62.545	-0.007	-0.125	0.111		62.545	0.039	-0.187	0.264
				63.253	-0.07	-0.251	0.112		63.253	-0.013	-0.132	0.106		63.253	0.044	-0.185	0.272
				63.96	-0.087	-0.267	0.094		63.96	-0.019	-0.139	0.101		63.96	0.048	-0.183	0.28
				64.667	-0.104	-0.283	0.076		64.667	-0.025	-0.146	0.096		64.667	0.053	-0.181	0.288
				65.374	-0.121	-0.3	0.058		65.374	-0.031	-0.154	0.091		65.374	0.058	-0.18	0.296
				66.081	-0.138	-0.317	0.041		66.081	-0.037	-0.161	0.086		66.081	0.063	-0.178	0.304
				66.788	-0.155	-0.334	0.024		66.788	-0.044	-0.169	0.082		66.788	0.068	-0.177	0.312
				67.495	-0.172	-0.351	0.007		67.495	-0.05	-0.176	0.077		67.495	0.073	-0.175	0.32
				68.202	-0.189	-0.368	-0.009		68.202	-0.056	-0.184	0.072		68.202	0.077	-0.174	0.329
				68.909	-0.206	-0.386	-0.025		68.909	-0.062	-0.191	0.068		68.909	0.082	-0.173	0.338
				69.616	-0.223	-0.404	-0.041		69.616	-0.068	-0.199	0.064		69.616	0.087	-0.172	0.346
				70.323	-0.24	-0.423	-0.057		70.323	-0.074	-0.207	0.059		70.323	0.092	-0.171	0.355
				71.03	-0.257	-0.441	-0.072		71.03	-0.08	-0.215	0.055		71.03	0.097	-0.17	0.364
				71.737	-0.274	-0.46	-0.088		71.737	-0.086	-0.223	0.051		71.737	0.102	-0.169	0.373
				72.444	-0.291	-0.479	-0.102		72.444	-0.092	-0.231	0.047		72.444	0.107	-0.169	0.382
				73.152	-0.308	-0.498	-0.117		73.152	-0.098	-0.239	0.043		73.152	0.111	-0.168	0.391
				73.859	-0.325	-0.518	-0.132		73.859	-0.104	-0.247	0.038		73.859	0.116	-0.167	0.4
				74.566	-0.342	-0.537	-0.146		74.566	-0.11	-0.255	0.034		74.566	0.121	-0.167	0.409
				75.273	-0.359	-0.557	-0.16		75.273	-0.116	-0.263	0.03		75.273	0.126	-0.166	0.419
				75.98	-0.376	-0.577	-0.174		75.98	-0.122	-0.271	0.027		75.98	0.131	-0.166	0.428
				76.687	-0.393	-0.597	-0.188		76.687	-0.128	-0.28	0.023		76.687	0.136	-0.166	0.437
				77.394	-0.41	-0.618	-0.201		77.394	-0.135	-0.288	0.019		77.394	0.141	-0.166	0.447
				78.101	-0.427	-0.638	-0.215		78.101	-0.141	-0.296	0.015		78.101	0.145	-0.165	0.456
				78.808	-0.444	-0.659	-0.228		78.808	-0.147	-0.305	0.011		78.808	0.15	-0.165	0.466
				79.515	-0.461	-0.68	-0.241		79.515	-0.153	-0.313	0.008		79.515	0.155	-0.165	0.476
				80.222	-0.478	-0.701	-0.254		80.222	-0.159	-0.321	0.004		80.222	0.16	-0.165	0.485
				80.929	-0.495	-0.722	-0.267		80.929	-0.165	-0.33	0		80.929	0.165	-0.165	0.495
				81.636	-0.512	-0.744	-0.279		81.636	-0.171	-0.338	-0.003		81.636	0.17	-0.165	0.505
				82.343	-0.529	-0.765	-0.292		82.343	-0.177	-0.347	-0.007		82.343	0.175	-0.165	0.515
				83.051	-0.546	-0.787	-0.304		83.051	-0.183	-0.356	-0.011		83.051	0.179	-0.166	0.525
				83.758	-0.563	-0.808	-0.317		83.758	-0.189	-0.364	-0.014		83.758	0.184	-0.166	0.534
				84.465	-0.58	-0.83	-0.329		84.465	-0.195	-0.373	-0.018		84.465	0.189	-0.166	0.544
				85.172	-0.596	-0.852	-0.341		85.172	-0.201	-0.381	-0.021		85.172	0.194	-0.166	0.554
				85.879	-0.613	-0.874	-0.353		85.879	-0.207	-0.39	-0.025		85.879	0.199	-0.167	0.564
				86.586	-0.63	-0.896	-0.365		86.586	-0.213	-0.399	-0.028		86.586	0.204	-0.167	0.574
				87.293	-0.647	-0.918	-0.377		87.293	-0.219	-0.407	-0.031		87.293	0.209	-0.167	0.585
				88	-0.664	-0.94	-0.389		88	-0.226	-0.416	-0.035		88	0.213	-0.168	0.595

## Sheet: Fig.3A
Global cognition: proverb comprehension test
VIP scores	Predictor			Variance Predictors	Variance Predicted
7.206	Education		LV1	84.828	1.103
2.232	Age		LV2	11.111	4.812
2.165	LING.L		LV3	1.569	1.041
1.892	MOG.L		LV4	0.605	2.828
1.774	THA.L
1.77	PoCG.L
1.369	HES.L
1.332	FFG.R
1.293	SMA.L
1.182	IOG.L
1.129	PUT.L
1.086	Sex
1.08	REC.R

## Sheet: Fig.3B
Memory: face recognition for familiar faces test
VIP scores	Predictor			Variance Predictors	Variance Predicted
8.476	Age		LV1	91.367	21.376
1.735	MOG.L		LV2	3.832	1.077
1.348	Education		LV3	2.34	0.928
1.291	REC.L		LV4	0.571	2.383
1.076	MC global		LV5	0.208	3.134
1.033	FFG.R
1.013	IPG.L

## Sheet: Fig.3C
Visual short-term memory: visual short-term memory task
VIP scores	Predictor			Variance Predictors	Variance Predicted
7.716	Age		LV1	91.35	11.23
2.971	Education		LV2	4.52	1.45
2.083	Sex		LV3	1.33	1.84
1.349	REC.L		LV4	0.89	2.43
1.073	IFGorb.R		LV5	0.23	3.76
1.066	LING.L
1.065	PCL.L
1.039	SFG.R

[truncated: 6 more sheets: Fig.3D, Fig.3E, Fig.4A, Fig.4B, Fig.4C, Fig.4D]
